# Supplementary material for: Dichloridobis(4-methyl­benz­yl)(1,10-phenanthroline-κ2 N,N′)tin(IV)
Source: Acta Crystallogr Sect E Struct Rep Online. 2010 Feb 17;66(Pt 3):m304. doi: 10.1107/S1600536810005672 (PMC2983632; doi:10.1107/S1600536810005672)
Supplement: Supplementary file 1 [file e-66-0m304-sup1.cif]

##############################################################################
###                                                                        ###
###        Electronic paper (Acta Crystallographica Section E)             ###
###                                                                        ###
##############################################################################
#                                                                            #
# This CIF contains the data in a paper accepted for publication in Acta     #
# Crystallographica Section E. It conforms to the requirements of Notes      #
# for Authors for Section E, and has been peer reviewed under the auspices   #
# of the IUCr Commission on Journals.                                        #
#                                                                            #
# Full details of the Crystallographic Information File format               #
# are given in the paper "The Crystallographic Information File (CIF):       #
# a New Standard Archive File for Crystallography" by S. R. Hall, F. H.      #
# Allen and I. D. Brown [Acta Cryst. (1991), A47, 655-685].                  #
#                                                                            #
# The current version of the core CIF dictionary is obtainable from          #
# ftp://ftp.iucr.org/pub/cif_core.dic. The current version number is 2.4.    #
#                                                                            #
# Software is freely available for graphical display of the structure(s) in  #
# this CIF.  For information consult the CIF home page http://www.iucr.org/  #
# cif/home.html                                                              #
#                                                                            #
# This file may be used for bona fide research purposes within the           #
# scientific community so long as proper attribution is given to the journal # 
# article from which it was obtained.                                        #
#                                                                            #
##############################################################################
                                             
data_global
_audit_creation_method     SHELXL-97
_journal_date_recd_electronic     2010-02-10
_journal_date_accepted     2010-02-11
_journal_name_full     'Acta Crystallographica, Section E'
_journal_year     2010
_journal_volume     66
_journal_issue      3
_journal_page_first     m304
_journal_page_last     m304
_journal_paper_category     QM
_journal_coeditor_code     HB5335
_publ_contact_author
;
Dr. Seik Weng Ng
Department of Chemistry
University of Malaya
50603 Kuala Lumpur
Malaysia
;
_publ_contact_author_email     seikweng@um.edu.my
_publ_contact_author_fax     '03 7967 4193'
_publ_contact_author_phone     '03 7967 6778'
_publ_section_title
;\
Dichloridobis(4-methylbenzyl)(1,10-phenanthroline-\k^2^<i>N</i>,<i>N</i>')\
tin(IV)
;
loop_
    _publ_author_name
    _publ_author_address
    'Keng, Thy Chun'
;
Department of Chemistry
University of Malaya
50603 Kuala Lumpur
Malaysia
;
    'Lo, Kong Mun'
;
Department of Chemistry
University of Malaya
50603 Kuala Lumpur
Malaysia
;
    'Ng, Seik Weng'
;
Department of Chemistry
University of Malaya
50603 Kuala Lumpur
Malaysia
;
_publ_section_synopsis     .
data_I
_audit_creation_method     SHELXL-97
_chemical_name_systematic
;
 Dichloridobis(4-methylbenzyl)(1,10-phenanthroline-\
\k^2^<i>N</i>,<i>N</i>')tin(IV)
;
_chemical_name_common     ?
_chemical_formula_moiety     'C28 H26 Cl2 N2 Sn'
_chemical_formula_sum     'C28 H26 Cl2 N2 Sn'
_chemical_formula_iupac     '[Sn (C8 H9)2 Cl2 (C12 H8 N2)]'
_chemical_formula_weight     580.10
_chemical_melting_point     ?
_symmetry_cell_setting     Monoclinic
_symmetry_space_group_name_H-M     'P 21/c'
_symmetry_space_group_name_Hall     '-P 2ybc'
loop_
    _symmetry_equiv_pos_as_xyz
    'x, y, z'
    '-x, y+1/2, -z+1/2'
    '-x, -y, -z'
    'x, -y-1/2, z-1/2'
_cell_length_a     15.2180(2)
_cell_length_b     10.43250(10)
_cell_length_c     17.7990(2)
_cell_angle_alpha     90.00
_cell_angle_beta     115.0779(5)
_cell_angle_gamma     90.00
_cell_volume     2559.42(5)
_cell_formula_units_Z     4
_cell_measurement_reflns_used     9858
_cell_measurement_theta_min     2.3
_cell_measurement_theta_max     28.3
_cell_measurement_temperature     293(2)
_exptl_crystal_description     Block
_exptl_crystal_colour     Colourless
_exptl_crystal_size_max     0.40
_exptl_crystal_size_mid     0.30
_exptl_crystal_size_min     0.10
_exptl_crystal_density_diffrn     1.505
_exptl_crystal_density_meas     ?
_exptl_crystal_density_method     'not measured'
_exptl_crystal_F_000     1168
_exptl_absorpt_coefficient_mu     1.226
_exptl_absorpt_correction_type     Multi-scan
_exptl_absorpt_process_details     '(SADABS; Sheldrick, 1996)'
_exptl_absorpt_correction_T_min     0.640
_exptl_absorpt_correction_T_max     0.887
_diffrn_ambient_temperature     293(2)
_diffrn_radiation_type     MoK\a
_diffrn_radiation_wavelength     0.71073
_diffrn_radiation_source     'fine-focus sealed tube'
_diffrn_radiation_monochromator     graphite
_diffrn_measurement_device_type     'Bruker SMART APEX CCD'
_diffrn_measurement_method     '\w scans'
_diffrn_detector_area_resol_mean     ?
_diffrn_reflns_number     23764
_diffrn_reflns_av_R_equivalents     0.0228
_diffrn_reflns_av_sigmaI/netI     0.0193
_diffrn_reflns_theta_min     1.48
_diffrn_reflns_theta_max     27.50
_diffrn_reflns_theta_full     27.50
_diffrn_measured_fraction_theta_max     1.000
_diffrn_measured_fraction_theta_full     1.000
_diffrn_reflns_limit_h_min     -19
_diffrn_reflns_limit_h_max     19
_diffrn_reflns_limit_k_min     -13
_diffrn_reflns_limit_k_max     13
_diffrn_reflns_limit_l_min     -23
_diffrn_reflns_limit_l_max     22
_diffrn_standards_number     0
_diffrn_standards_interval_count     0
_diffrn_standards_interval_time     0
_diffrn_standards_decay_%     0
_reflns_number_total     5882
_reflns_number_gt     5066
_reflns_threshold_expression     I>2\s(I)
_refine_ls_structure_factor_coef     Fsqd
_refine_ls_matrix_type     full
_refine_ls_R_factor_all     0.0320
_refine_ls_R_factor_gt     0.0254
_refine_ls_wR_factor_gt     0.0671
_refine_ls_wR_factor_ref     0.0742
_refine_ls_goodness_of_fit_ref     1.046
_refine_ls_restrained_S_all     1.046
_refine_ls_number_reflns     5882
_refine_ls_number_parameters     300
_refine_ls_number_restraints     0
_refine_ls_hydrogen_treatment     constr
_refine_ls_weighting_scheme     calc
_refine_ls_weighting_details
         'calc w=1/[\s^2^(Fo^2^)+(0.0413P)^2^+0.9608P] where P=(Fo^2^+2Fc^2^)/3'
_atom_sites_solution_hydrogens     geom
_atom_sites_solution_primary     direct
_atom_sites_solution_secondary     difmap
_refine_ls_shift/su_max     0.001
_refine_ls_shift/su_mean     0.001
_refine_diff_density_max     0.429
_refine_diff_density_min     -0.676
_refine_ls_extinction_method     none
_refine_ls_extinction_coef     ?
loop_
    _atom_type_symbol
    _atom_type_description
    _atom_type_scat_dispersion_real
    _atom_type_scat_dispersion_imag
    _atom_type_scat_source
    'C' 'C' 0.0033 0.0016
                         'International Tables Vol C Tables 4.2.6.8 and 6.1.1.4'
    'H' 'H' 0.0000 0.0000
                         'International Tables Vol C Tables 4.2.6.8 and 6.1.1.4'
    'N' 'N' 0.0061 0.0033
                         'International Tables Vol C Tables 4.2.6.8 and 6.1.1.4'
    'Cl' 'Cl' 0.1484 0.1585
                         'International Tables Vol C Tables 4.2.6.8 and 6.1.1.4'
    'Sn' 'Sn' -0.6537 1.4246
                         'International Tables Vol C Tables 4.2.6.8 and 6.1.1.4'
_computing_data_collection     'APEX2 (Bruker, 2009)'
_computing_cell_refinement     'SAINT (Bruker, 2009)'
_computing_data_reduction     'SAINT (Bruker, 2009)'
_computing_structure_solution     'SHELXS97 (Sheldrick, 2008)'
_computing_structure_refinement     'SHELXL97 (Sheldrick, 2008)'
_computing_molecular_graphics     'X-SEED (Barbour, 2001)'
_computing_publication_material     'publCIF (Westrip, 2010)'
loop_
    _atom_site_type_symbol
    _atom_site_label
    _atom_site_fract_x
    _atom_site_fract_y
    _atom_site_fract_z
    _atom_site_U_iso_or_equiv
    _atom_site_adp_type
    _atom_site_calc_flag
    _atom_site_refinement_flags
    _atom_site_occupancy
    _atom_site_disorder_assembly
    _atom_site_disorder_group
    Sn Sn1 0.258495(11) 0.590677(12) 0.707814(8) 0.03991(6) Uani d . 1 . .
    Cl Cl1 0.28464(5) 0.52229(7) 0.85189(4) 0.06375(17) Uani d . 1 . .
    Cl Cl2 0.22061(7) 0.82753(6) 0.70201(5) 0.0763(2) Uani d . 1 . .
    N N1 0.24130(14) 0.58938(17) 0.56865(11) 0.0451(4) Uani d . 1 . .
    N N2 0.28083(14) 0.38087(17) 0.66953(12) 0.0450(4) Uani d . 1 . .
    C C1 0.41247(18) 0.6286(3) 0.75538(14) 0.0521(5) Uani d . 1 . .
    H H1A 0.4292 0.6956 0.7969 0.063 Uiso calc R 1 . .
    H H1B 0.4476 0.5519 0.7827 0.063 Uiso calc R 1 . .
    C C2 0.44531(17) 0.6680(2) 0.69126(13) 0.0490(5) Uani d . 1 . .
    C C3 0.4806(2) 0.5793(3) 0.65313(16) 0.0568(6) Uani d . 1 . .
    H H3 0.4881 0.4943 0.6706 0.068 Uiso calc R 1 . .
    C C4 0.5051(2) 0.6148(3) 0.58943(18) 0.0673(7) Uani d . 1 . .
    H H4 0.5296 0.5534 0.5656 0.081 Uiso calc R 1 . .
    C C5 0.49389(19) 0.7397(3) 0.56052(16) 0.0674(8) Uani d . 1 . .
    C C6 0.4612(2) 0.8295(3) 0.60007(18) 0.0650(7) Uani d . 1 . .
    H H6 0.4545 0.9145 0.5829 0.078 Uiso calc R 1 . .
    C C7 0.43823(19) 0.7948(2) 0.66475(16) 0.0561(6) Uani d . 1 . .
    H H7 0.4177 0.8573 0.6910 0.067 Uiso calc R 1 . .
    C C8 0.5137(3) 0.7780(5) 0.4875(2) 0.1062(15) Uani d . 1 . .
    H H8A 0.4542 0.8041 0.4425 0.159 Uiso calc R 1 . .
    H H8B 0.5405 0.7064 0.4705 0.159 Uiso calc R 1 . .
    H H8C 0.5590 0.8479 0.5031 0.159 Uiso calc R 1 . .
    C C9 0.10328(18) 0.5559(2) 0.66245(16) 0.0528(5) Uani d . 1 . .
    H H9A 0.0818 0.5933 0.7017 0.063 Uiso calc R 1 . .
    H H9B 0.0706 0.6016 0.6105 0.063 Uiso calc R 1 . .
    C C10 0.07041(17) 0.4214(2) 0.64869(16) 0.0518(5) Uani d . 1 . .
    C C11 0.0640(2) 0.3462(3) 0.71101(17) 0.0671(7) Uani d . 1 . .
    H H11 0.0804 0.3817 0.7632 0.081 Uiso calc R 1 . .
    C C12 0.0337(2) 0.2200(3) 0.6968(2) 0.0732(8) Uani d . 1 . .
    H H12 0.0306 0.1723 0.7398 0.088 Uiso calc R 1 . .
    C C13 0.0078(2) 0.1629(3) 0.6200(2) 0.0702(8) Uani d . 1 . .
    C C14 0.01504(19) 0.2365(3) 0.55829(18) 0.0606(6) Uani d . 1 . .
    H H14 -0.0008 0.2005 0.5063 0.073 Uiso calc R 1 . .
    C C15 0.04530(17) 0.3623(3) 0.57233(15) 0.0532(5) Uani d . 1 . .
    H H15 0.0490 0.4092 0.5293 0.064 Uiso calc R 1 . .
    C C16 -0.0291(3) 0.0259(4) 0.6033(3) 0.1090(13) Uani d . 1 . .
    H H16A -0.0768 0.0130 0.6246 0.164 Uiso calc R 1 . .
    H H16B 0.0240 -0.0322 0.6301 0.164 Uiso calc R 1 . .
    H H16C -0.0579 0.0103 0.5446 0.164 Uiso calc R 1 . .
    C C17 0.22739(18) 0.6918(3) 0.52146(15) 0.0587(6) Uani d . 1 . .
    H H17 0.2259 0.7720 0.5437 0.070 Uiso calc R 1 . .
    C C18 0.2148(2) 0.6835(4) 0.43852(18) 0.0781(9) Uani d . 1 . .
    H H18 0.2076 0.7575 0.4073 0.094 Uiso calc R 1 . .
    C C19 0.2132(2) 0.5675(4) 0.40508(18) 0.0866(11) Uani d . 1 . .
    H H19 0.2032 0.5611 0.3499 0.104 Uiso calc R 1 . .
    C C20 0.22645(19) 0.4558(4) 0.45285(16) 0.0673(8) Uani d . 1 . .
    C C21 0.24283(16) 0.4721(2) 0.53616(13) 0.0470(5) Uani d . 1 . .
    C C22 0.2244(3) 0.3269(5) 0.4227(2) 0.0911(12) Uani d . 1 . .
    H H22 0.2131 0.3146 0.3676 0.109 Uiso calc R 1 . .
    C C23 0.2380(3) 0.2258(4) 0.4710(2) 0.0895(12) Uani d . 1 . .
    H H23 0.2338 0.1444 0.4484 0.107 Uiso calc R 1 . .
    C C24 0.25889(18) 0.2374(3) 0.5567(2) 0.0661(8) Uani d . 1 . .
    C C25 0.26192(15) 0.3617(2) 0.58928(15) 0.0466(5) Uani d . 1 . .
    C C26 0.2746(2) 0.1346(3) 0.6110(3) 0.0806(10) Uani d . 1 . .
    H H26 0.2721 0.0513 0.5916 0.097 Uiso calc R 1 . .
    C C27 0.2933(2) 0.1543(2) 0.6910(2) 0.0776(9) Uani d . 1 . .
    H H27 0.3037 0.0854 0.7269 0.093 Uiso calc R 1 . .
    C C28 0.29680(19) 0.2795(2) 0.71911(18) 0.0591(6) Uani d . 1 . .
    H H28 0.3109 0.2929 0.7747 0.071 Uiso calc R 1 . .
loop_
    _atom_site_aniso_label
    _atom_site_aniso_U_11
    _atom_site_aniso_U_22
    _atom_site_aniso_U_33
    _atom_site_aniso_U_12
    _atom_site_aniso_U_13
    _atom_site_aniso_U_23
    Sn1 0.05738(10) 0.03106(8) 0.03553(9) -0.00481(6) 0.02380(7) -0.00172(5)
    Cl1 0.0878(4) 0.0687(4) 0.0407(3) -0.0134(3) 0.0330(3) 0.0041(3)
    Cl2 0.1138(6) 0.0339(3) 0.1028(6) 0.0027(3) 0.0669(5) -0.0032(3)
    N1 0.0461(10) 0.0525(11) 0.0341(9) -0.0040(8) 0.0145(8) 0.0033(7)
    N2 0.0484(10) 0.0345(8) 0.0492(10) -0.0021(7) 0.0178(8) -0.0019(8)
    C1 0.0595(14) 0.0567(13) 0.0350(11) -0.0159(11) 0.0151(10) -0.0028(10)
    C2 0.0512(12) 0.0536(13) 0.0370(10) -0.0141(10) 0.0138(9) -0.0036(9)
    C3 0.0604(15) 0.0576(15) 0.0492(13) -0.0031(11) 0.0201(11) -0.0029(10)
    C4 0.0653(16) 0.086(2) 0.0521(15) -0.0013(14) 0.0265(13) -0.0106(14)
    C5 0.0528(14) 0.104(2) 0.0446(13) -0.0111(15) 0.0199(11) 0.0084(14)
    C6 0.0607(15) 0.0698(17) 0.0642(16) -0.0142(13) 0.0261(13) 0.0119(14)
    C7 0.0618(14) 0.0512(14) 0.0580(14) -0.0150(11) 0.0282(12) -0.0063(11)
    C8 0.085(2) 0.178(5) 0.068(2) 0.005(3) 0.0453(18) 0.036(2)
    C9 0.0527(13) 0.0535(13) 0.0542(13) 0.0024(11) 0.0247(11) 0.0005(11)
    C10 0.0438(12) 0.0594(14) 0.0518(13) -0.0039(10) 0.0198(10) 0.0023(10)
    C11 0.0654(16) 0.084(2) 0.0537(14) -0.0161(15) 0.0273(12) 0.0028(14)
    C12 0.0649(16) 0.083(2) 0.0739(19) -0.0168(15) 0.0317(14) 0.0190(16)
    C13 0.0601(16) 0.0616(17) 0.089(2) -0.0098(13) 0.0315(15) 0.0026(15)
    C14 0.0525(13) 0.0616(15) 0.0671(16) -0.0088(12) 0.0247(12) -0.0071(13)
    C15 0.0467(12) 0.0590(14) 0.0508(13) -0.0032(11) 0.0179(10) 0.0056(11)
    C16 0.129(3) 0.064(2) 0.150(4) -0.023(2) 0.075(3) -0.001(2)
    C17 0.0593(14) 0.0635(15) 0.0491(13) -0.0048(12) 0.0188(11) 0.0174(11)
    C18 0.0656(17) 0.115(3) 0.0493(15) -0.0040(17) 0.0203(13) 0.0327(17)
    C19 0.073(2) 0.151(4) 0.0376(14) -0.010(2) 0.0253(13) 0.0004(18)
    C20 0.0550(14) 0.110(2) 0.0410(13) -0.0119(15) 0.0244(11) -0.0197(14)
    C21 0.0416(11) 0.0619(14) 0.0388(11) -0.0079(10) 0.0182(9) -0.0116(10)
    C22 0.082(2) 0.134(3) 0.065(2) -0.024(2) 0.0394(17) -0.056(2)
    C23 0.081(2) 0.095(3) 0.100(3) -0.016(2) 0.046(2) -0.062(2)
    C24 0.0499(13) 0.0592(16) 0.091(2) -0.0072(12) 0.0309(13) -0.0364(15)
    C25 0.0384(10) 0.0470(12) 0.0549(13) -0.0060(9) 0.0202(9) -0.0162(10)
    C26 0.0644(17) 0.0374(13) 0.133(3) 0.0004(12) 0.0348(19) -0.0237(17)
    C27 0.0646(17) 0.0312(12) 0.120(3) 0.0017(11) 0.0232(18) 0.0057(15)
    C28 0.0574(14) 0.0413(12) 0.0707(16) 0.0045(11) 0.0195(12) 0.0080(11)
loop_
    _geom_bond_atom_site_label_1
    _geom_bond_atom_site_label_2
    _geom_bond_site_symmetry_2
    _geom_bond_distance
    _geom_bond_publ_flag
    Sn1 C1 . 2.164(2) y
    Sn1 C9 . 2.179(2) y
    Sn1 N2 . 2.3595(18) y
    Sn1 N1 . 2.3780(18) y
    Sn1 Cl1 . 2.5256(6) y
    Sn1 Cl2 . 2.5295(7) y
    N1 C17 . 1.319(3) ?
    N1 C21 . 1.357(3) ?
    N2 C28 . 1.332(3) ?
    N2 C25 . 1.347(3) ?
    C1 C2 . 1.485(3) ?
    C1 H1A . 0.9700 ?
    C1 H1B . 0.9700 ?
    C2 C3 . 1.384(4) ?
    C2 C7 . 1.393(3) ?
    C3 C4 . 1.386(4) ?
    C3 H3 . 0.9300 ?
    C4 C5 . 1.384(4) ?
    C4 H4 . 0.9300 ?
    C5 C6 . 1.385(4) ?
    C5 C8 . 1.507(4) ?
    C6 C7 . 1.385(4) ?
    C6 H6 . 0.9300 ?
    C7 H7 . 0.9300 ?
    C8 H8A . 0.9600 ?
    C8 H8B . 0.9600 ?
    C8 H8C . 0.9600 ?
    C9 C10 . 1.475(3) ?
    C9 H9A . 0.9700 ?
    C9 H9B . 0.9700 ?
    C10 C15 . 1.390(4) ?
    C10 C11 . 1.395(4) ?
    C11 C12 . 1.382(4) ?
    C11 H11 . 0.9300 ?
    C12 C13 . 1.387(4) ?
    C12 H12 . 0.9300 ?
    C13 C14 . 1.383(4) ?
    C13 C16 . 1.518(5) ?
    C14 C15 . 1.378(4) ?
    C14 H14 . 0.9300 ?
    C15 H15 . 0.9300 ?
    C16 H16A . 0.9600 ?
    C16 H16B . 0.9600 ?
    C16 H16C . 0.9600 ?
    C17 C18 . 1.408(4) ?
    C17 H17 . 0.9300 ?
    C18 C19 . 1.345(5) ?
    C18 H18 . 0.9300 ?
    C19 C20 . 1.406(5) ?
    C19 H19 . 0.9300 ?
    C20 C21 . 1.406(3) ?
    C20 C22 . 1.443(5) ?
    C21 C25 . 1.440(4) ?
    C22 C23 . 1.320(6) ?
    C22 H22 . 0.9300 ?
    C23 C24 . 1.426(5) ?
    C23 H23 . 0.9300 ?
    C24 C26 . 1.394(5) ?
    C24 C25 . 1.413(3) ?
    C26 C27 . 1.345(5) ?
    C26 H26 . 0.9300 ?
    C27 C28 . 1.391(4) ?
    C27 H27 . 0.9300 ?
    C28 H28 . 0.9300 ?
loop_
    _geom_angle_atom_site_label_1
    _geom_angle_atom_site_label_2
    _geom_angle_atom_site_label_3
    _geom_angle_site_symmetry_1
    _geom_angle_site_symmetry_3
    _geom_angle
    _geom_angle_publ_flag
    C1 Sn1 C9 . . 178.47(9) ?
    C1 Sn1 N2 . . 91.02(9) ?
    C9 Sn1 N2 . . 90.27(8) ?
    C1 Sn1 N1 . . 91.80(7) ?
    C9 Sn1 N1 . . 89.41(8) ?
    N2 Sn1 N1 . . 70.10(6) ?
    C1 Sn1 Cl1 . . 88.62(6) ?
    C9 Sn1 Cl1 . . 90.50(7) ?
    N2 Sn1 Cl1 . . 92.93(5) ?
    N1 Sn1 Cl1 . . 163.03(5) ?
    C1 Sn1 Cl2 . . 91.59(8) ?
    C9 Sn1 Cl2 . . 87.42(7) ?
    N2 Sn1 Cl2 . . 162.30(5) ?
    N1 Sn1 Cl2 . . 92.32(5) ?
    Cl1 Sn1 Cl2 . . 104.63(3) ?
    C17 N1 C21 . . 119.1(2) ?
    C17 N1 Sn1 . . 125.14(18) ?
    C21 N1 Sn1 . . 115.77(14) ?
    C28 N2 C25 . . 118.8(2) ?
    C28 N2 Sn1 . . 123.61(17) ?
    C25 N2 Sn1 . . 116.86(15) ?
    C2 C1 Sn1 . . 114.29(15) ?
    C2 C1 H1A . . 108.7 ?
    Sn1 C1 H1A . . 108.7 ?
    C2 C1 H1B . . 108.7 ?
    Sn1 C1 H1B . . 108.7 ?
    H1A C1 H1B . . 107.6 ?
    C3 C2 C7 . . 117.3(2) ?
    C3 C2 C1 . . 121.2(2) ?
    C7 C2 C1 . . 121.4(2) ?
    C4 C3 C2 . . 121.1(3) ?
    C4 C3 H3 . . 119.4 ?
    C2 C3 H3 . . 119.4 ?
    C3 C4 C5 . . 121.5(3) ?
    C3 C4 H4 . . 119.3 ?
    C5 C4 H4 . . 119.3 ?
    C4 C5 C6 . . 117.5(2) ?
    C4 C5 C8 . . 122.1(3) ?
    C6 C5 C8 . . 120.3(3) ?
    C7 C6 C5 . . 121.1(3) ?
    C7 C6 H6 . . 119.4 ?
    C5 C6 H6 . . 119.4 ?
    C6 C7 C2 . . 121.3(3) ?
    C6 C7 H7 . . 119.4 ?
    C2 C7 H7 . . 119.4 ?
    C5 C8 H8A . . 109.5 ?
    C5 C8 H8B . . 109.5 ?
    H8A C8 H8B . . 109.5 ?
    C5 C8 H8C . . 109.5 ?
    H8A C8 H8C . . 109.5 ?
    H8B C8 H8C . . 109.5 ?
    C10 C9 Sn1 . . 117.26(17) ?
    C10 C9 H9A . . 108.0 ?
    Sn1 C9 H9A . . 108.0 ?
    C10 C9 H9B . . 108.0 ?
    Sn1 C9 H9B . . 108.0 ?
    H9A C9 H9B . . 107.2 ?
    C15 C10 C11 . . 116.4(2) ?
    C15 C10 C9 . . 121.1(2) ?
    C11 C10 C9 . . 122.4(2) ?
    C12 C11 C10 . . 121.4(3) ?
    C12 C11 H11 . . 119.3 ?
    C10 C11 H11 . . 119.3 ?
    C11 C12 C13 . . 121.5(3) ?
    C11 C12 H12 . . 119.2 ?
    C13 C12 H12 . . 119.2 ?
    C14 C13 C12 . . 117.4(3) ?
    C14 C13 C16 . . 121.0(3) ?
    C12 C13 C16 . . 121.7(3) ?
    C13 C14 C15 . . 121.2(3) ?
    C13 C14 H14 . . 119.4 ?
    C15 C14 H14 . . 119.4 ?
    C14 C15 C10 . . 122.1(2) ?
    C14 C15 H15 . . 118.9 ?
    C10 C15 H15 . . 118.9 ?
    C13 C16 H16A . . 109.5 ?
    C13 C16 H16B . . 109.5 ?
    H16A C16 H16B . . 109.5 ?
    C13 C16 H16C . . 109.5 ?
    H16A C16 H16C . . 109.5 ?
    H16B C16 H16C . . 109.5 ?
    N1 C17 C18 . . 122.1(3) ?
    N1 C17 H17 . . 118.9 ?
    C18 C17 H17 . . 118.9 ?
    C19 C18 C17 . . 119.2(3) ?
    C19 C18 H18 . . 120.4 ?
    C17 C18 H18 . . 120.4 ?
    C18 C19 C20 . . 120.5(3) ?
    C18 C19 H19 . . 119.7 ?
    C20 C19 H19 . . 119.7 ?
    C21 C20 C19 . . 116.9(3) ?
    C21 C20 C22 . . 118.1(3) ?
    C19 C20 C22 . . 125.0(3) ?
    N1 C21 C20 . . 122.1(3) ?
    N1 C21 C25 . . 118.45(19) ?
    C20 C21 C25 . . 119.4(2) ?
    C23 C22 C20 . . 122.0(3) ?
    C23 C22 H22 . . 119.0 ?
    C20 C22 H22 . . 119.0 ?
    C22 C23 C24 . . 122.1(3) ?
    C22 C23 H23 . . 119.0 ?
    C24 C23 H23 . . 119.0 ?
    C26 C24 C25 . . 117.1(3) ?
    C26 C24 C23 . . 124.8(3) ?
    C25 C24 C23 . . 118.1(3) ?
    N2 C25 C24 . . 121.8(2) ?
    N2 C25 C21 . . 118.1(2) ?
    C24 C25 C21 . . 120.2(2) ?
    C27 C26 C24 . . 120.8(3) ?
    C27 C26 H26 . . 119.6 ?
    C24 C26 H26 . . 119.6 ?
    C26 C27 C28 . . 118.9(3) ?
    C26 C27 H27 . . 120.5 ?
    C28 C27 H27 . . 120.5 ?
    N2 C28 C27 . . 122.6(3) ?
    N2 C28 H28 . . 118.7 ?
    C27 C28 H28 . . 118.7 ?
loop_
    _geom_torsion_atom_site_label_1
    _geom_torsion_atom_site_label_2
    _geom_torsion_atom_site_label_3
    _geom_torsion_atom_site_label_4
    _geom_torsion_site_symmetry_1
    _geom_torsion_site_symmetry_2
    _geom_torsion_site_symmetry_3
    _geom_torsion_site_symmetry_4
    _geom_torsion
    _geom_torsion_publ_flag
    C1 Sn1 N1 C17 . . . . -85.6(2) ?
    C9 Sn1 N1 C17 . . . . 93.4(2) ?
    N2 Sn1 N1 C17 . . . . -176.1(2) ?
    Cl1 Sn1 N1 C17 . . . . -176.82(15) ?
    Cl2 Sn1 N1 C17 . . . . 6.02(19) ?
    C1 Sn1 N1 C21 . . . . 96.79(17) ?
    C9 Sn1 N1 C21 . . . . -84.15(17) ?
    N2 Sn1 N1 C21 . . . . 6.36(15) ?
    Cl1 Sn1 N1 C21 . . . . 5.6(3) ?
    Cl2 Sn1 N1 C21 . . . . -171.54(15) ?
    C1 Sn1 N2 C28 . . . . 90.9(2) ?
    C9 Sn1 N2 C28 . . . . -88.3(2) ?
    N1 Sn1 N2 C28 . . . . -177.6(2) ?
    Cl1 Sn1 N2 C28 . . . . 2.21(19) ?
    Cl2 Sn1 N2 C28 . . . . -170.65(16) ?
    C1 Sn1 N2 C25 . . . . -99.24(16) ?
    C9 Sn1 N2 C25 . . . . 81.58(17) ?
    N1 Sn1 N2 C25 . . . . -7.69(15) ?
    Cl1 Sn1 N2 C25 . . . . 172.09(15) ?
    Cl2 Sn1 N2 C25 . . . . -0.8(3) ?
    N2 Sn1 C1 C2 . . . . 83.16(19) ?
    N1 Sn1 C1 C2 . . . . 13.03(19) ?
    Cl1 Sn1 C1 C2 . . . . 176.07(19) ?
    Cl2 Sn1 C1 C2 . . . . -79.34(19) ?
    Sn1 C1 C2 C3 . . . . -94.0(3) ?
    Sn1 C1 C2 C7 . . . . 83.4(2) ?
    C7 C2 C3 C4 . . . . -1.9(4) ?
    C1 C2 C3 C4 . . . . 175.6(2) ?
    C2 C3 C4 C5 . . . . -1.0(4) ?
    C3 C4 C5 C6 . . . . 2.8(4) ?
    C3 C4 C5 C8 . . . . -175.7(3) ?
    C4 C5 C6 C7 . . . . -1.6(4) ?
    C8 C5 C6 C7 . . . . 176.9(3) ?
    C5 C6 C7 C2 . . . . -1.3(4) ?
    C3 C2 C7 C6 . . . . 3.0(4) ?
    C1 C2 C7 C6 . . . . -174.5(2) ?
    N2 Sn1 C9 C10 . . . . 16.46(19) ?
    N1 Sn1 C9 C10 . . . . 86.56(19) ?
    Cl1 Sn1 C9 C10 . . . . -76.48(19) ?
    Cl2 Sn1 C9 C10 . . . . 178.91(19) ?
    Sn1 C9 C10 C15 . . . . -90.4(3) ?
    Sn1 C9 C10 C11 . . . . 88.7(3) ?
    C15 C10 C11 C12 . . . . -0.3(4) ?
    C9 C10 C11 C12 . . . . -179.5(3) ?
    C10 C11 C12 C13 . . . . -0.4(5) ?
    C11 C12 C13 C14 . . . . 1.1(5) ?
    C11 C12 C13 C16 . . . . -177.6(3) ?
    C12 C13 C14 C15 . . . . -1.0(4) ?
    C16 C13 C14 C15 . . . . 177.7(3) ?
    C13 C14 C15 C10 . . . . 0.3(4) ?
    C11 C10 C15 C14 . . . . 0.4(4) ?
    C9 C10 C15 C14 . . . . 179.6(2) ?
    C21 N1 C17 C18 . . . . -0.5(4) ?
    Sn1 N1 C17 C18 . . . . -177.98(19) ?
    N1 C17 C18 C19 . . . . 2.5(4) ?
    C17 C18 C19 C20 . . . . -1.6(5) ?
    C18 C19 C20 C21 . . . . -1.1(5) ?
    C18 C19 C20 C22 . . . . 178.9(3) ?
    C17 N1 C21 C20 . . . . -2.4(3) ?
    Sn1 N1 C21 C20 . . . . 175.29(18) ?
    C17 N1 C21 C25 . . . . 177.6(2) ?
    Sn1 N1 C21 C25 . . . . -4.7(3) ?
    C19 C20 C21 N1 . . . . 3.2(4) ?
    C22 C20 C21 N1 . . . . -176.7(2) ?
    C19 C20 C21 C25 . . . . -176.8(2) ?
    C22 C20 C21 C25 . . . . 3.3(4) ?
    C21 C20 C22 C23 . . . . -0.5(5) ?
    C19 C20 C22 C23 . . . . 179.6(3) ?
    C20 C22 C23 C24 . . . . -2.2(6) ?
    C22 C23 C24 C26 . . . . -179.6(3) ?
    C22 C23 C24 C25 . . . . 2.0(5) ?
    C28 N2 C25 C24 . . . . -0.2(3) ?
    Sn1 N2 C25 C24 . . . . -170.55(17) ?
    C28 N2 C25 C21 . . . . 178.7(2) ?
    Sn1 N2 C25 C21 . . . . 8.3(3) ?
    C26 C24 C25 N2 . . . . 1.2(4) ?
    C23 C24 C25 N2 . . . . 179.7(2) ?
    C26 C24 C25 C21 . . . . -177.7(2) ?
    C23 C24 C25 C21 . . . . 0.9(3) ?
    N1 C21 C25 N2 . . . . -2.4(3) ?
    C20 C21 C25 N2 . . . . 177.6(2) ?
    N1 C21 C25 C24 . . . . 176.5(2) ?
    C20 C21 C25 C24 . . . . -3.5(3) ?
    C25 C24 C26 C27 . . . . -1.0(4) ?
    C23 C24 C26 C27 . . . . -179.5(3) ?
    C24 C26 C27 C28 . . . . 0.0(5) ?
    C25 N2 C28 C27 . . . . -1.0(4) ?
    Sn1 N2 C28 C27 . . . . 168.7(2) ?
    C26 C27 C28 N2 . . . . 1.1(5) ?
