# Supplementary material for: Dichloridobis(4-methyl­benz­yl)(1,10-phenanthroline-κ2 N,N′)tin(IV)
Source: Acta Crystallogr Sect E Struct Rep Online. 2010 Feb 17;66(Pt 3):m304. doi: 10.1107/S1600536810005672 (PMC2983632; doi:10.1107/S1600536810005672)
Supplement: Supplementary file 2 [file e-66-0m304-Isup2.hkl]

# 
# h,k,l, Fc-squared, Fo-squared, sigma(Fo-squared) and status flag 
# 
data_I
_shelx_title '  P21/c' 
_shelx_refln_list_code          4 
_shelx_F_calc_maximum      523.58 
_exptl_crystal_F_000      1168.00 
_reflns_d_resolution_high  0.7696 
 
loop_ 
 _symmetry_equiv_pos_as_xyz 
 'x, y, z' 
 '-x, y+1/2, -z+1/2' 
 '-x, -y, -z' 
 'x, -y-1/2, z-1/2' 
 
_cell_length_a    15.2180 
_cell_length_b    10.4325 
_cell_length_c    17.7990 
_cell_angle_alpha  90.000 
_cell_angle_beta  115.078 
_cell_angle_gamma  90.000 
 
_shelx_F_squared_multiplier     1.000 
 
loop_ 
 _refln_index_h 
 _refln_index_k 
 _refln_index_l 
 _refln_F_squared_calc 
 _refln_F_squared_meas 
 _refln_F_squared_sigma 
 _refln_observed_status 
   1   0   0      235.56      206.71     29.63 o 
   2   0   0    81462.69    52321.15   2720.72 o 
   3   0   0       57.34       44.66      4.44 o 
   4   0   0   274133.13   150257.17   9065.55 o 
   5   0   0     3482.78     3524.79     57.68 o 
   6   0   0    49141.84    47524.69    845.83 o 
   7   0   0      556.86      566.87     12.48 o 
   8   0   0    11908.80    12678.09    160.44 o 
   9   0   0     1194.89     1169.16     20.73 o 
  10   0   0     2577.41     2516.60     37.97 o 
  11   0   0      392.14      398.56     15.69 o 
  12   0   0      870.07      888.57     24.07 o 
  13   0   0      458.81      450.65     18.71 o 
  14   0   0       58.35       35.15     16.08 o 
  15   0   0      105.62       89.91     11.49 o 
  16   0   0      103.14       87.73     16.47 o 
  17   0   0       92.23       86.32     12.16 o 
   1   1   0     5602.88     6309.39    110.25 o 
   2   1   0      881.48      952.69     11.97 o 
   3   1   0     2421.77     2328.75     21.76 o 
   4   1   0    28226.30    28895.41    260.07 o 
   5   1   0     2829.67     2719.84     24.32 o 
   6   1   0       53.69       61.84      5.04 o 
   7   1   0     3912.85     3818.70     34.13 o 
   8   1   0     2271.54     2551.83     22.90 o 
   9   1   0      428.12      396.59      8.16 o 
  10   1   0       42.00       41.90      5.18 o 
  11   1   0      754.57      710.60     11.75 o 
  12   1   0       44.09       39.36      5.92 o 
  13   1   0       96.30       77.77      7.01 o 
  14   1   0       37.20       35.37      6.32 o 
  15   1   0       98.80       78.78      8.79 o 
  16   1   0       32.14       25.79      6.98 o 
  17   1   0        2.11       -3.27      6.36 o 
   0   2   0      444.57      431.23      7.54 o 
   1   2   0     1059.76     1158.65     11.78 o 
   2   2   0    11663.69    12113.65    121.72 o 
   3   2   0     2053.27     2099.62     46.37 o 
   4   2   0        8.03       28.66      6.25 o 
   5   2   0     5187.20     5198.44     52.92 o 
   6   2   0     4201.00     4325.39     44.93 o 
   7   2   0      798.42      758.47     15.24 o 
   8   2   0      853.83      830.81     15.11 o 
   9   2   0     1488.82     1398.65     19.90 o 
  10   2   0      412.97      414.14     10.42 o 
  11   2   0      522.01      512.16     11.98 o 
  12   2   0      173.33      178.33      8.52 o 
  13   2   0      135.43      129.77     14.12 o 
  14   2   0      114.57      107.98      8.12 o 
  15   2   0       76.46       59.84      7.63 o 
  16   2   0        3.45        5.97      7.08 o 
  17   2   0        0.72      -11.77      7.85 o 
   1   3   0    34619.57    32710.21    845.50 o 
   2   3   0      403.31      416.68     21.31 o 
   3   3   0    21374.13    20525.42    200.41 o 
   4   3   0      940.96      941.67     12.65 o 
   5   3   0    15937.46    15555.33    154.50 o 
   6   3   0     1773.74     1946.33     23.44 o 
   7   3   0     8970.25     9119.40     92.31 o 
   8   3   0     1662.99     1652.82     24.03 o 
   9   3   0     5702.40     5736.02     56.00 o 
  10   3   0      508.63      466.95     10.14 o 
  11   3   0      955.03      966.03     17.53 o 
  12   3   0      955.86      994.96     16.02 o 
  13   3   0     1616.18     1612.66     26.65 o 
  14   3   0      263.67      277.68     13.79 o 
  15   3   0      234.97      259.80     14.39 o 
  16   3   0      136.49      136.53     14.96 o 
  17   3   0      110.21      129.82     22.13 o 
   0   4   0    13548.25    13474.86    227.93 o 
   1   4   0      152.52      199.19     10.31 o 
   2   4   0     7546.00     8053.82     67.66 o 
   3   4   0       13.06       21.30      5.04 o 
   4   4   0     4495.27     4218.25     40.19 o 
   5   4   0      112.52      168.50     12.34 o 
   6   4   0     8316.79     8637.93     88.37 o 
   7   4   0       46.22       45.57      5.22 o 
   8   4   0     1247.97     1209.35     18.16 o 
   9   4   0      622.30      631.70     16.82 o 
  10   4   0     1762.61     1814.10     25.09 o 
  11   4   0      240.01      225.08      8.23 o 
  12   4   0      484.99      479.68     11.56 o 
  13   4   0      243.09      243.11     13.96 o 
  14   4   0      157.51      141.18      8.49 o 
  15   4   0      291.94      279.33     15.41 o 
  16   4   0       50.26       44.96     11.14 o 
  17   4   0       37.68       35.28     17.41 o 
   1   5   0     1957.93     1956.65     19.16 o 
   2   5   0        0.64       -0.88      1.85 o 
   3   5   0     1000.11      970.44     12.25 o 
   4   5   0     5237.71     5301.15     50.36 o 
   5   5   0      651.06      562.36     10.95 o 
   6   5   0     1976.42     1931.89     22.40 o 
   7   5   0      243.04      235.74     10.45 o 
   8   5   0     1625.31     1624.80     20.56 o 
   9   5   0      112.18      110.53      6.79 o 
  10   5   0     1282.26     1267.07     20.25 o 
  11   5   0        0.44       -4.78      4.48 o 
  12   5   0      386.25      370.03     10.76 o 
  13   5   0        1.12        1.43      6.13 o 
  14   5   0      290.54      274.72     13.92 o 
  15   5   0        0.08       -0.61      8.10 o 
  16   5   0        5.79       -5.49     10.92 o 
   0   6   0     3806.38     4072.27     43.31 o 
   1   6   0       57.24       62.00      4.20 o 
   2   6   0     4131.09     4329.60     42.33 o 
   3   6   0       68.57       55.43      3.37 o 
   4   6   0     5073.62     5143.57     46.13 o 
   5   6   0     2168.67     2230.69     22.57 o 
   6   6   0     3827.77     3831.67     39.78 o 
   7   6   0      285.35      288.53      8.17 o 
   8   6   0     5283.85     5362.12     54.20 o 
   9   6   0     1428.62     1469.16     20.24 o 
  10   6   0     1687.91     1716.86     25.42 o 
  11   6   0      490.55      504.99     13.53 o 
  12   6   0     1694.32     1736.62     31.22 o 
  13   6   0      535.19      570.07     20.60 o 
  14   6   0      444.43      511.54     20.07 o 
  15   6   0      174.50      158.86     13.33 o 
  16   6   0      164.19      153.96     14.51 o 
   1   7   0      401.51      374.82      6.04 o 
   2   7   0       64.64       71.07      5.88 o 
   3   7   0     1843.31     1858.99     19.94 o 
   4   7   0      119.32      107.63      8.55 o 
   5   7   0      729.36      694.98     11.93 o 
   6   7   0       84.42       86.20      5.18 o 
   7   7   0     2267.95     2213.38     26.59 o 
   8   7   0      144.42      149.62     10.89 o 
   9   7   0     1189.33     1224.77     18.44 o 
  10   7   0      169.07      147.52      9.98 o 
  11   7   0     1117.17     1113.52     23.98 o 
  12   7   0        6.24        7.09      8.16 o 
  13   7   0      567.94      578.54     21.41 o 
  14   7   0      102.28      107.25     12.13 o 
  15   7   0      186.62      190.95     14.67 o 
   0   8   0      259.44      252.55      9.32 o 
   1   8   0       18.14       12.91      3.01 o 
   2   8   0      191.42      209.79      7.97 o 
   3   8   0      666.46      584.22     10.93 o 
   4   8   0       17.08       19.39      5.02 o 
   5   8   0      215.94      214.13      9.14 o 
   6   8   0      216.36      212.31      8.29 o 
   7   8   0      359.39      317.74      9.49 o 
   8   8   0        0.44       -1.57      4.51 o 
   9   8   0      360.93      330.44     14.88 o 
  10   8   0       29.52       17.84      7.29 o 
  11   8   0        0.88        0.40      7.60 o 
  12   8   0        0.06        3.21      8.43 o 
  13   8   0       16.12       18.23      9.30 o 
  14   8   0        0.08       -4.65      8.67 o 
   1   9   0     7451.99     7117.59     69.59 o 
   2   9   0        9.65       14.06      3.92 o 
   3   9   0     5997.23     5907.95     59.33 o 
   4   9   0        6.24       13.80      4.71 o 
   5   9   0     4909.53     4661.51     48.98 o 
   6   9   0      115.81      124.11      6.96 o 
   7   9   0     2090.78     2174.04     35.24 o 
   8   9   0      124.20      130.88      9.76 o 
   9   9   0     1659.77     1602.82     29.93 o 
  10   9   0      126.17      137.34     21.18 o 
  11   9   0      537.01      568.86     21.05 o 
  12   9   0      220.70      245.31     16.23 o 
  13   9   0      221.06      212.88     15.71 o 
   0  10   0     1481.01     1513.93     25.29 o 
   1  10   0       92.83       73.53      7.00 o 
   2  10   0     2204.54     2212.56     30.15 o 
   3  10   0        2.61        6.75      4.20 o 
   4  10   0     1452.53     1509.00     23.13 o 
   5  10   0       60.15       62.43      9.30 o 
   6  10   0     1117.02     1128.70     27.04 o 
   7  10   0       70.53       67.68      9.60 o 
   8  10   0      601.58      589.01     20.69 o 
   9  10   0       67.94       81.87     10.69 o 
  10  10   0      454.06      486.08     19.96 o 
  11  10   0       34.43       45.80     10.26 o 
  12  10   0      233.59      226.59     17.83 o 
   1  11   0        9.73        1.94      4.51 o 
   2  11   0        7.04       -4.66      4.66 o 
   3  11   0       28.40       17.16      5.58 o 
   4  11   0       63.39       51.08      6.96 o 
   5  11   0        0.11      -10.04      6.69 o 
   6  11   0        0.01       -5.06      7.30 o 
   7  11   0        3.11      -10.70      7.64 o 
   8  11   0       47.31       30.97      9.28 o 
   9  11   0        8.61        2.73      8.63 o 
  10  11   0        3.72       -0.63     13.02 o 
   0  12   0     1831.52     1799.13     46.03 o 
   1  12   0        0.54        7.24      5.70 o 
   2  12   0     1320.97     1291.85     22.96 o 
   3  12   0        1.18        1.17      7.21 o 
   4  12   0     1346.98     1353.47     30.95 o 
   5  12   0        2.82        3.93     10.27 o 
   6  12   0      536.28      556.98     20.93 o 
   7  12   0        2.22        1.68      8.37 o 
   8  12   0      413.47      419.01     19.45 o 
   1  13   0     2190.89     2471.93     59.85 o 
   2  13   0        5.67       27.16      9.22 o 
   3  13   0     1786.51     1972.05     35.62 o 
   4  13   0       28.52       46.73     12.49 o 
   5  13   0     1214.67     1370.02     32.97 o 
 -18   1   1       80.43       82.98      9.02 o 
 -17   1   1       44.92       42.95      7.65 o 
 -16   1   1      294.23      298.91     16.58 o 
 -15   1   1      216.43      209.71     19.30 o 
 -14   1   1     1050.08     1034.16     20.39 o 
 -13   1   1      607.01      610.32     14.89 o 
 -12   1   1     2292.15     2347.93     33.31 o 
 -11   1   1     3268.89     3304.31     41.30 o 
 -10   1   1     6493.47     6609.97     62.88 o 
  -9   1   1     3613.05     3773.20     41.50 o 
  -8   1   1     9942.89    10131.14     92.13 o 
  -7   1   1    23231.62    24088.05    271.82 o 
  -6   1   1    21038.31    22229.96    228.82 o 
  -5   1   1    25583.93    24963.57    256.65 o 
  -4   1   1    30758.03    30665.78    301.99 o 
  -3   1   1    24621.90    25141.03    270.09 o 
  -2   1   1    11316.25    12095.11    143.94 o 
  -1   1   1    45007.34    37758.52   1087.82 o 
   0   1   1    13305.33    12925.33    183.20 o 
   1   1   1    36749.96    33100.43    397.62 o 
   2   1   1     3144.95     3430.89     28.79 o 
   3   1   1      215.18      165.57      3.59 o 
   4   1   1     1186.28     1140.29     12.77 o 
   5   1   1    17939.81    17526.57    183.25 o 
   6   1   1      276.60      254.07      6.63 o 
   7   1   1     1254.84     1157.28     14.48 o 
   8   1   1      395.13      372.82      6.88 o 
   9   1   1     1938.00     1931.64     19.84 o 
  10   1   1      645.60      609.41      9.55 o 
  11   1   1      729.77      760.79     12.31 o 
  12   1   1       80.06       66.55      5.83 o 
  13   1   1      552.13      571.39     14.75 o 
  14   1   1      156.08      135.49     10.50 o 
  15   1   1      146.57      159.91     11.72 o 
  16   1   1       15.72        4.66      6.24 o 
  17   1   1       75.80       72.16     10.38 o 
 -18   2   1       35.58       16.97     11.75 o 
 -17   2   1      203.00      230.05     16.68 o 
 -16   2   1       72.75       79.47      9.17 o 
 -15   2   1      158.28      144.84     10.75 o 
 -14   2   1      669.23      696.54     24.74 o 
 -13   2   1     1616.68     1673.33     27.05 o 
 -12   2   1     1173.49     1232.33     19.72 o 
 -11   2   1     1372.79     1380.17     23.10 o 
 -10   2   1     1763.88     1761.42     32.42 o 
  -9   2   1     2768.27     2648.02     27.97 o 
  -8   2   1     9552.04     9791.56     89.28 o 
  -7   2   1    11922.50    11898.96    107.36 o 
  -6   2   1     4890.22     4862.44     56.61 o 
  -5   2   1     3553.08     3478.01     37.07 o 
  -4   2   1    18584.91    17770.63    184.70 o 
  -3   2   1    10534.63    10215.12     84.63 o 
  -2   2   1     7701.04     7703.27     64.31 o 
  -1   2   1     9758.79     9379.95     91.63 o 
   0   2   1    26132.14    25906.52    384.47 o 
   1   2   1      385.02      396.69     15.15 o 
   2   2   1     8204.38     7980.53     72.53 o 
   3   2   1      873.70      935.69     14.32 o 
   4   2   1    11644.43    11534.97    102.82 o 
   5   2   1     1348.14     1364.46     13.54 o 
   6   2   1     6710.35     6811.53     57.68 o 
   7   2   1      958.16      995.81     12.54 o 
   8   2   1     7076.35     7233.51     58.15 o 
   9   2   1      207.76      162.08      5.35 o 
  10   2   1     1224.98     1272.35     27.72 o 
  11   2   1      492.01      465.26     12.71 o 
  12   2   1     1847.90     1914.76     28.07 o 
  13   2   1      133.21      107.05      7.13 o 
  14   2   1      442.82      489.97     19.44 o 
  15   2   1       58.48       54.49      8.24 o 
  16   2   1      139.75      121.95     18.13 o 
  17   2   1       28.37       13.74     11.24 o 
 -17   3   1        0.85       -9.03     14.48 o 
 -16   3   1        4.02       -5.07      5.71 o 
 -15   3   1      104.69       81.39      8.03 o 
 -14   3   1       10.82       16.05      5.45 o 
 -13   3   1        0.82        7.00      4.93 o 
 -12   3   1       42.07       33.70      5.30 o 
 -11   3   1      959.90      973.84     16.72 o 
 -10   3   1      115.37      109.05      5.50 o 
  -9   3   1      251.70      222.70      7.90 o 
  -8   3   1        5.02        4.73      8.47 o 
  -7   3   1      283.22      305.75      7.88 o 
  -6   3   1      192.59      207.06     10.24 o 
  -5   3   1     1091.74     1092.80     18.09 o 
  -4   3   1      224.90      210.53      7.13 o 
  -3   3   1     4927.51     4946.29     42.22 o 
  -2   3   1     1753.58     1789.94     16.57 o 
  -1   3   1     1790.29     1995.93     18.08 o 
   0   3   1      228.76      274.68      4.55 o 
   1   3   1     5596.48     5790.31     53.04 o 
   2   3   1      176.52      147.82     10.21 o 
   3   3   1      559.69      561.93     13.23 o 
   4   3   1        6.80        7.45      1.95 o 
   5   3   1       79.00       66.74      6.01 o 
   6   3   1       14.84        9.40      2.76 o 
   7   3   1      175.42      189.37      6.98 o 
   8   3   1      233.78      245.91      8.04 o 
   9   3   1      664.38      676.16     13.17 o 
  10   3   1       57.21       41.60      4.44 o 
  11   3   1      375.56      415.79     10.25 o 
  12   3   1       23.42       14.70      5.03 o 
  13   3   1      190.91      187.33      9.02 o 
  14   3   1       81.08       53.46     11.41 o 
  15   3   1       58.29       43.84      8.67 o 
  16   3   1       10.60        5.33     10.29 o 
  17   3   1       25.05       19.34     11.45 o 
 -17   4   1       78.81       84.56     19.76 o 
 -16   4   1       12.17        0.63      9.13 o 
 -15   4   1      302.79      330.09     13.30 o 
 -14   4   1       60.78       51.68      6.51 o 
 -13   4   1      607.29      620.32     14.45 o 
 -12   4   1      206.62      174.69     13.17 o 
 -11   4   1      741.36      767.47     14.83 o 
 -10   4   1      678.45      606.42     11.58 o 
  -9   4   1      738.20      702.90     14.95 o 
  -8   4   1     4263.32     4408.77     48.84 o 
  -7   4   1      785.16      825.60     13.48 o 
  -6   4   1     6302.99     6355.07     66.39 o 
  -5   4   1     2172.23     2192.62     25.83 o 
  -4   4   1    18265.21    18055.63    149.38 o 
  -3   4   1       37.47       60.21      3.65 o 
  -2   4   1    20877.75    21326.42    277.98 o 
  -1   4   1     1230.15     1323.36     12.51 o 
   0   4   1    30513.21    30305.63    433.85 o 
   1   4   1       86.63      132.37      7.67 o 
   2   4   1    20530.10    20774.37    186.02 o 
   3   4   1      352.79      480.52      7.68 o 
   4   4   1     8294.91     8121.84     75.12 o 
   5   4   1      727.12      831.64     11.66 o 
   6   4   1     8896.33     9108.04     84.78 o 
   7   4   1        2.64       -1.57      3.37 o 
   8   4   1     2069.15     2126.48     27.15 o 
   9   4   1       86.80       87.13      5.77 o 
  10   4   1     1253.75     1234.79     19.54 o 
  11   4   1      112.02      110.35      6.27 o 
  12   4   1      496.54      478.49     11.79 o 
  13   4   1       99.24      109.74      8.02 o 
  14   4   1      366.83      366.04     17.09 o 
  15   4   1       11.80        0.76      7.71 o 
  16   4   1       42.21       30.84      8.89 o 
 -16   5   1      266.78      263.29     26.87 o 
 -15   5   1       65.28       71.66     10.27 o 
 -14   5   1      631.19      637.33     21.50 o 
 -13   5   1      362.89      364.70     11.86 o 
 -12   5   1      722.92      759.21     15.56 o 
 -11   5   1      882.36      932.10     16.80 o 
 -10   5   1      883.86      849.14     15.87 o 
  -9   5   1     1890.55     1895.12     30.29 o 
  -8   5   1     1079.20     1088.60     16.95 o 
  -7   5   1     3780.02     3734.44     42.38 o 
  -6   5   1      443.39      471.53     14.75 o 
  -5   5   1     9581.33     9829.40     90.32 o 
  -4   5   1     3311.33     3399.68     38.36 o 
  -3   5   1     6618.21     6477.47     55.71 o 
  -2   5   1       17.50        7.98      2.06 o 
  -1   5   1    19844.75    20769.85    172.00 o 
   0   5   1    10040.59    10706.93    128.42 o 
   1   5   1    18329.44    18715.30    167.93 o 
   2   5   1      544.50      508.68     16.09 o 
   3   5   1    12979.68    13221.56    120.04 o 
   4   5   1     3885.07     3921.40     75.80 o 
   5   5   1    18459.55    18895.17    170.37 o 
   6   5   1      470.74      418.86      9.22 o 
   7   5   1     7808.21     7732.78     73.86 o 
   8   5   1       70.32       64.24      6.65 o 
   9   5   1     5383.52     5486.64     60.60 o 
  10   5   1       17.83       19.94      5.69 o 
  11   5   1     2281.58     2307.78     31.20 o 
  12   5   1       72.78       84.96     10.49 o 
  13   5   1      973.48      977.37     19.73 o 
  14   5   1      138.52      132.57     10.14 o 
  15   5   1      267.45      280.39     20.60 o 
  16   5   1       51.67       44.58     11.96 o 
 -16   6   1       48.61       36.93     10.22 o 
 -15   6   1        6.79        0.98      8.61 o 
 -14   6   1       54.86       39.29      9.49 o 
 -13   6   1       20.75        8.94      8.20 o 
 -12   6   1      182.78      158.09      9.96 o 
 -11   6   1        1.31       -3.05      5.38 o 
 -10   6   1       37.10       42.90      6.44 o 
  -9   6   1       57.11       40.28      4.95 o 
  -8   6   1       51.87       35.92      4.70 o 
  -7   6   1       16.86       22.22      6.39 o 
  -6   6   1       52.90       45.46      4.32 o 
  -5   6   1       15.30        1.82      3.11 o 
  -4   6   1      254.72      281.53      6.86 o 
  -3   6   1        0.15       -2.98      1.99 o 
  -2   6   1      308.42      311.02      6.16 o 
  -1   6   1     1662.00     1831.81     16.51 o 
   0   6   1      351.36      399.95      7.34 o 
   1   6   1      135.61      171.63      7.48 o 
   2   6   1     1623.46     1555.33     18.28 o 
   3   6   1      902.56      965.25     12.68 o 
   4   6   1      250.29      257.78      6.63 o 
   5   6   1      365.33      340.02     13.33 o 
   6   6   1      780.98      772.82     12.52 o 
   7   6   1       54.93       46.58      4.37 o 
   8   6   1      175.30      174.06      7.44 o 
   9   6   1       48.79       46.74      6.27 o 
  10   6   1      106.55       99.84      8.58 o 
  11   6   1       55.19       39.85      7.64 o 
  12   6   1      131.12      144.45     10.44 o 
  13   6   1        6.99       13.58      6.46 o 
  14   6   1        0.80       -0.40      8.66 o 
  15   6   1        0.47        3.19      8.97 o 
 -15   7   1       12.20       13.12      9.43 o 
 -14   7   1       43.71       33.74      9.72 o 
 -13   7   1      247.12      223.17     15.57 o 
 -12   7   1      152.06      148.42     12.20 o 
 -11   7   1      113.59       79.67      8.00 o 
 -10   7   1      215.37      213.68      9.64 o 
  -9   7   1      558.12      559.46     12.08 o 
  -8   7   1      168.02      177.42      8.33 o 
  -7   7   1     1595.92     1593.22     22.82 o 
  -6   7   1     1032.67     1031.90     16.75 o 
  -5   7   1      962.43      928.29     15.37 o 
  -4   7   1      979.41     1016.17     13.92 o 
  -3   7   1     4388.24     4438.64     40.61 o 
  -2   7   1      812.14      790.50     12.56 o 
  -1   7   1     4094.54     4103.77     35.41 o 
   0   7   1      839.34      813.87     11.02 o 
   1   7   1     4425.54     4394.11     43.69 o 
   2   7   1      778.27      808.32     13.24 o 
   3   7   1     4540.65     4592.21     42.14 o 
   4   7   1        1.77        0.56      2.58 o 
   5   7   1     2498.58     2500.06     28.31 o 
   6   7   1       77.44       60.16      4.73 o 
   7   7   1     1861.20     1888.62     23.65 o 
   8   7   1        7.12        5.74      4.22 o 
   9   7   1      619.98      621.55     17.21 o 
  10   7   1      437.90      453.44     15.53 o 
  11   7   1      304.12      316.12     14.14 o 
  12   7   1       35.06       35.80      7.98 o 
  13   7   1      101.92      103.04      9.98 o 
  14   7   1       80.07       95.51     11.88 o 
 -14   8   1      229.15      218.21     18.49 o 
 -13   8   1      560.50      549.03     21.47 o 
 -12   8   1      672.59      632.50     21.92 o 
 -11   8   1      220.70      219.69     14.83 o 
 -10   8   1     1532.87     1510.75     32.88 o 
  -9   8   1     1186.97     1166.98     31.77 o 
  -8   8   1     2527.81     2536.32     33.24 o 
  -7   8   1      137.74      153.78     10.15 o 
  -6   8   1     3990.50     3860.09     41.56 o 
  -5   8   1     1241.59     1200.19     28.53 o 
  -4   8   1     5022.14     5018.75     62.55 o 
  -3   8   1      909.46      899.34     27.51 o 
  -2   8   1     5876.69     5872.86     53.08 o 
  -1   8   1     1813.91     1733.21     17.07 o 
   0   8   1     5361.55     5427.79     49.82 o 
   1   8   1     2629.57     2493.15     28.39 o 
   2   8   1     4956.76     5204.45     61.35 o 
   3   8   1     2344.38     2192.93     23.36 o 
   4   8   1     5559.21     5638.08     56.32 o 
   5   8   1     1551.76     1474.78     28.36 o 
   6   8   1     2798.52     2955.70     33.49 o 
   7   8   1      674.94      663.55     17.35 o 
   8   8   1     2987.52     3032.73     54.50 o 
   9   8   1       84.09       80.92      8.66 o 
  10   8   1     1535.62     1544.92     29.24 o 
  11   8   1        2.06        4.28      6.81 o 
  12   8   1      694.04      742.34     20.92 o 
  13   8   1       42.27       42.94     10.41 o 
  14   8   1      407.35      462.93     21.76 o 
 -13   9   1       14.42        6.68      9.09 o 
 -12   9   1        0.14      -10.64      7.83 o 
 -11   9   1       16.97       14.41      8.41 o 
 -10   9   1        1.72        0.61      7.75 o 
  -9   9   1       36.58       26.65      8.34 o 
  -8   9   1       84.12       75.67      6.71 o 
  -7   9   1      506.56      469.29     12.55 o 
  -6   9   1        2.71        1.55      6.93 o 
  -5   9   1      827.94      850.28     16.29 o 
  -4   9   1       96.43      105.42     15.17 o 
  -3   9   1     3453.30     3298.79     36.43 o 
  -2   9   1      175.50      178.76     13.16 o 
  -1   9   1     2696.67     2614.24     25.66 o 
   0   9   1       52.76       49.42      5.95 o 
   1   9   1     3485.32     3398.16     37.15 o 
   2   9   1        7.94        6.44      4.51 o 
   3   9   1     2725.71     2765.94     31.64 o 
   4   9   1       87.09       73.14      5.88 o 
   5   9   1      808.51      868.21     15.02 o 
   6   9   1        0.93        2.48      5.90 o 
   7   9   1      361.16      365.29     14.39 o 
   8   9   1        1.23        1.10      6.62 o 
   9   9   1      120.80      111.26      9.78 o 
  10   9   1        0.81        1.61      6.86 o 
  11   9   1       15.79       17.60      7.45 o 
  12   9   1       15.31       12.81      9.06 o 
  13   9   1       17.22       17.98      9.35 o 
 -12  10   1       24.72       15.60      9.39 o 
 -11  10   1      272.67      281.35     17.23 o 
 -10  10   1      119.65      103.44     11.65 o 
  -9  10   1      317.12      349.01     17.35 o 
  -8  10   1       90.50       77.40     10.02 o 
  -7  10   1      714.70      702.08     21.45 o 
  -6  10   1       54.11       37.83      5.94 o 
  -5  10   1     1002.55     1005.28     18.30 o 
  -4  10   1      130.25       93.64      6.12 o 
  -3  10   1      514.71      493.11     11.41 o 
  -2  10   1      170.04      162.71      8.27 o 
  -1  10   1      542.66      512.23     11.41 o 
   0  10   1      219.37      213.72      7.92 o 
   1  10   1       35.09       27.51      4.35 o 
   2  10   1      518.66      518.30     11.73 o 
   3  10   1        1.65        0.21      7.85 o 
   4  10   1      641.51      667.85     17.46 o 
   5  10   1       83.42       69.08      7.78 o 
   6  10   1      528.30      515.40     16.03 o 
   7  10   1      164.78      134.62      9.91 o 
   8  10   1      499.54      536.79     17.57 o 
   9  10   1       37.77       44.90      8.81 o 
  10  10   1      259.02      286.21     16.89 o 
  11  10   1      114.20      115.59     12.50 o 
 -10  11   1      511.48      567.57     22.43 o 
  -9  11   1      561.80      602.94     22.36 o 
  -8  11   1      661.71      676.68     28.68 o 
  -7  11   1      570.35      578.24     20.57 o 
  -6  11   1      915.40      864.60     32.43 o 
  -5  11   1     1114.02     1108.24     22.92 o 
  -4  11   1      810.45      798.84     26.47 o 
  -3  11   1     1184.83     1158.38     20.42 o 
  -2  11   1      514.04      472.00     20.47 o 
  -1  11   1     1231.78     1190.41     18.84 o 
   0  11   1      206.10      199.15     12.74 o 
   1  11   1     1335.37     1309.86     19.98 o 
   2  11   1       33.55       27.01      5.38 o 
   3  11   1     1551.74     1514.58     27.16 o 
   4  11   1        0.14        3.80      6.91 o 
   5  11   1     1338.37     1290.35     26.54 o 
   6  11   1       26.85       28.67      8.41 o 
   7  11   1      929.12      984.74     27.07 o 
   8  11   1       26.82       22.98      9.06 o 
   9  11   1      759.51      777.93     25.02 o 
  10  11   1       45.88       42.71     10.76 o 
  -8  12   1      173.69      171.72     13.66 o 
  -7  12   1       96.81       90.12     11.19 o 
  -6  12   1      351.44      314.61     17.19 o 
  -5  12   1       76.26       80.99     10.28 o 
  -4  12   1      395.11      367.62     17.04 o 
  -3  12   1       60.88       66.14      9.11 o 
  -2  12   1      374.61      352.52     12.55 o 
  -1  12   1        1.18        4.26      6.81 o 
   0  12   1      293.69      304.62     20.22 o 
   1  12   1        1.69       -8.19      5.46 o 
   2  12   1      285.52      271.61     11.87 o 
   3  12   1       13.76       14.14      6.61 o 
   4  12   1      241.18      250.05     15.00 o 
   5  12   1       13.77       13.37      8.07 o 
   6  12   1      155.90      139.54     12.26 o 
   7  12   1        1.85      -11.48      7.65 o 
  -5  13   1       54.74       60.21     12.53 o 
  -4  13   1        7.02        0.76     10.92 o 
  -3  13   1       90.31       74.81     12.00 o 
  -2  13   1        2.16        4.56     12.15 o 
  -1  13   1       92.01       84.54     14.23 o 
   0  13   1        1.07       11.29     12.47 o 
   1  13   1      138.04      134.44     10.59 o 
   2  13   1        0.59        0.53     10.82 o 
   3  13   1       65.70       57.70      9.34 o 
   4  13   1        3.92       -1.74      8.56 o 
 -18   0   2        0.71       -0.34     10.42 o 
 -17   0   2      454.44      481.89     49.27 o 
 -16   0   2       14.19       -1.14      9.14 o 
 -15   0   2     1339.32     1417.00     38.98 o 
 -14   0   2        0.28      -16.85     11.23 o 
 -13   0   2     3068.53     3141.27     48.01 o 
 -12   0   2       50.40       49.31     12.99 o 
 -11   0   2     7581.16     7821.28    128.00 o 
 -10   0   2       19.75        4.78      5.81 o 
  -9   0   2    14831.79    15241.15    335.75 o 
  -8   0   2      243.58      296.97     16.22 o 
  -7   0   2    21928.38    11256.59    254.47 o 
  -6   0   2     4538.72     4112.71     95.17 o 
  -5   0   2    66178.74    29672.45    679.61 o 
  -4   0   2     1161.23     1494.98     21.39 o 
  -3   0   2    13513.10    13950.91    180.82 o 
  -2   0   2    14298.83    14978.83    167.50 o 
  -1   0   2    38070.83    30967.10    780.56 o 
   0   0   2    18471.09    18872.13    298.37 o 
   1   0   2    23088.46    21611.88   2459.05 o 
   2   0   2    16042.64    15669.98    346.08 o 
   3   0   2     4684.21     5616.18     86.60 o 
   4   0   2     4216.33     4086.51     58.49 o 
   5   0   2     7213.11     7731.10     98.50 o 
   6   0   2    19950.66    20055.23    252.11 o 
   7   0   2     1227.22     1372.97     22.53 o 
   8   0   2      613.45      581.65     13.49 o 
   9   0   2      219.46      218.17      9.14 o 
  10   0   2     2723.82     2742.92     41.46 o 
  11   0   2       32.55       13.82      5.45 o 
  12   0   2      975.47      995.87     21.30 o 
  13   0   2        0.04      -15.82     10.54 o 
  14   0   2      370.97      370.81     18.72 o 
  15   0   2        5.70      -15.93     10.62 o 
  16   0   2      199.38      225.52     29.85 o 
  17   0   2        0.36      -13.70     13.93 o 
 -18   1   2       85.99       92.24     11.33 o 
 -17   1   2       10.70       13.98      6.77 o 
 -16   1   2      293.68      306.25     12.96 o 
 -15   1   2      274.07      266.33     12.37 o 
 -14   1   2      533.33      552.43     13.27 o 
 -13   1   2      695.02      677.50     15.74 o 
 -12   1   2     1236.75     1291.22     19.03 o 
 -11   1   2     1874.77     1989.87     25.54 o 
 -10   1   2      687.61      701.68     23.66 o 
  -9   1   2     6932.25     7211.52     99.72 o 
  -8   1   2     1035.72     1131.80     17.79 o 
  -7   1   2    14060.27    15102.27    165.53 o 
  -6   1   2     1963.01     2111.50     49.77 o 
  -5   1   2    12784.02    12947.59    141.91 o 
  -4   1   2     2211.89     2285.88     30.00 o 
  -3   1   2    51188.29    52383.07    580.43 o 
  -2   1   2     1776.45     1965.51     20.31 o 
  -1   1   2       56.03       57.05      3.23 o 
   0   1   2      624.14      684.76     10.02 o 
   1   1   2    54873.50    47629.29    757.54 o 
   2   1   2       56.26       82.59      7.34 o 
   3   1   2     2686.81     3072.58     28.77 o 
   4   1   2     5386.29     5230.39     47.92 o 
   5   1   2     7677.26     7594.51    188.58 o 
   6   1   2      455.39      427.92      8.00 o 
   7   1   2      861.03      861.27     13.05 o 
   8   1   2      239.05      185.29      7.39 o 
   9   1   2      488.70      469.14      8.88 o 
  10   1   2      191.09      164.90      6.51 o 
  11   1   2      494.87      501.86     11.70 o 
  12   1   2       23.81        3.04      4.94 o 
  13   1   2      334.22      333.75     10.73 o 
  14   1   2        5.50       -6.69      7.35 o 
  15   1   2       31.31       19.87     10.70 o 
  16   1   2       11.22       -7.46      7.89 o 
  17   1   2       53.63       53.46     10.31 o 
 -18   2   2        2.78       12.69     10.77 o 
 -17   2   2      128.72      147.60     14.50 o 
 -16   2   2        9.72       12.16      7.02 o 
 -15   2   2      528.55      535.32     22.37 o 
 -14   2   2        1.43       17.34      6.06 o 
 -13   2   2     1138.24     1197.35     20.06 o 
 -12   2   2      745.68      725.84     16.44 o 
 -11   2   2     2339.47     2322.17     33.00 o 
 -10   2   2       18.61        3.84      4.14 o 
  -9   2   2     1631.61     1688.07     43.58 o 
  -8   2   2     7320.51     7335.97     84.06 o 
  -7   2   2     4107.99     4200.52     49.93 o 
  -6   2   2     1283.22     1190.76     18.49 o 
  -5   2   2      275.37      229.85      6.12 o 
  -4   2   2     8902.84     9103.88     95.78 o 
  -3   2   2      268.19      319.26      7.28 o 
  -2   2   2     4722.05     4822.06     48.06 o 
  -1   2   2      288.75      366.93     17.15 o 
   0   2   2     6110.59     6438.95     62.91 o 
   1   2   2     4486.02     5076.85     46.29 o 
   2   2   2        3.11       16.81      1.40 o 
   3   2   2      270.05      279.67      4.70 o 
   4   2   2     3083.91     3216.53     38.39 o 
   5   2   2     2945.91     3240.36     28.82 o 
   6   2   2      105.69       96.42      3.69 o 
   7   2   2      937.20      973.18     16.02 o 
   8   2   2      694.87      708.67     11.69 o 
   9   2   2      108.19       89.46      4.35 o 
  10   2   2      218.56      239.98      9.49 o 
  11   2   2       18.79       12.33      4.63 o 
  12   2   2      167.58      162.23      8.24 o 
  13   2   2        0.09       -3.01      4.93 o 
  14   2   2      103.18       95.51      7.18 o 
  15   2   2        5.83        1.10     16.73 o 
  16   2   2       12.38        5.87     10.42 o 
 -18   3   2      334.87      365.21     23.63 o 
 -17   3   2        0.73       10.92      8.94 o 
 -16   3   2      278.45      338.24     14.82 o 
 -15   3   2       91.17       84.11     10.79 o 
 -14   3   2     1957.31     1977.55     28.20 o 
 -13   3   2      290.56      326.18     11.20 o 
 -12   3   2     2529.61     2610.26     33.06 o 
 -11   3   2      483.71      457.48     12.31 o 
 -10   3   2     2696.74     2640.43     35.80 o 
  -9   3   2     3044.15     3132.67     42.74 o 
  -8   3   2    10443.35    10574.36    118.84 o 
  -7   3   2     5024.85     5029.26     63.94 o 
  -6   3   2     4294.25     4308.15     45.07 o 
  -5   3   2     8211.43     8268.95     83.16 o 
  -4   3   2     7402.87     7399.14     82.28 o 
  -3   3   2    15476.88    15680.43    140.86 o 
  -2   3   2     2252.90     2401.13     21.39 o 
  -1   3   2    16479.36    16784.74    141.50 o 
   0   3   2     2626.26     2852.78     33.22 o 
   1   3   2    20414.73    19680.26    180.74 o 
   2   3   2      115.51      130.50      9.23 o 
   3   3   2     7350.14     7511.83     76.00 o 
   4   3   2      781.34      787.13      8.97 o 
   5   3   2     9214.30     9078.53     82.34 o 
   6   3   2        4.70       -0.17      2.15 o 
   7   3   2     4804.23     4886.32     47.06 o 
   8   3   2      558.51      576.30     11.37 o 
   9   3   2     1831.31     1832.30     24.45 o 
  10   3   2        4.03       -5.42      3.61 o 
  11   3   2     1049.21     1077.25     17.94 o 
  12   3   2       20.77        3.62      4.89 o 
  13   3   2      733.82      677.16     29.93 o 
  14   3   2        1.06       -4.14      5.22 o 
  15   3   2      177.42      183.62     13.25 o 
  16   3   2        0.67        0.04     10.93 o 
 -17   4   2       10.69        5.62      9.51 o 
 -16   4   2       16.77        9.16      6.77 o 
 -15   4   2      215.00      205.78     12.92 o 
 -14   4   2        1.08       -5.95      4.78 o 
 -13   4   2       48.70       44.19      6.00 o 
 -12   4   2      368.03      340.28     10.50 o 
 -11   4   2      458.46      442.89     17.73 o 
 -10   4   2        4.20        0.30      3.75 o 
  -9   4   2      947.48      916.92     19.67 o 
  -8   4   2      407.16      413.83     10.79 o 
  -7   4   2     1429.15     1460.98     21.92 o 
  -6   4   2     1607.94     1671.05     30.01 o 
  -5   4   2     7634.75     7977.63     90.60 o 
  -4   4   2     1566.32     1503.62     17.93 o 
  -3   4   2     6182.27     6012.13     85.43 o 
  -2   4   2     4513.34     4589.14     39.70 o 
  -1   4   2    20115.87    20875.02    189.18 o 
   0   4   2    18232.41    18782.52    168.27 o 
   1   4   2    13054.33    13148.17    143.34 o 
   2   4   2     8476.49     8590.52    104.48 o 
   3   4   2     6516.62     6609.59     73.60 o 
   4   4   2    16278.76    16731.56    139.44 o 
   5   4   2     5367.49     5445.88     52.36 o 
   6   4   2     8514.34     8707.78     88.72 o 
   7   4   2      431.40      459.05     11.24 o 
   8   4   2     5428.86     5539.09     59.97 o 
   9   4   2       49.76       42.94      4.87 o 
  10   4   2     1986.66     2015.88     27.26 o 
  11   4   2        2.66       -5.89      3.93 o 
  12   4   2     1102.11     1092.28     20.13 o 
  13   4   2       59.71       49.19      7.56 o 
  14   4   2      212.98      199.22     12.51 o 
  15   4   2       26.25        5.39      8.49 o 
  16   4   2      104.54       75.54     16.43 o 
 -17   5   2        0.92       -8.16      8.25 o 
 -16   5   2       33.55       36.58     11.80 o 
 -15   5   2        0.25       -8.59      5.73 o 
 -14   5   2       67.84       60.98      7.61 o 
 -13   5   2        3.81       -3.40      5.48 o 
 -12   5   2      402.38      391.04     11.41 o 
 -11   5   2       17.71       11.26      4.77 o 
 -10   5   2      538.43      531.03     20.69 o 
  -9   5   2       21.87       10.05      4.23 o 
  -8   5   2     1082.56     1063.62     18.50 o 
  -7   5   2      225.64      221.57      9.42 o 
  -6   5   2     1511.44     1421.30     21.56 o 
  -5   5   2        0.91       -2.16      1.72 o 
  -4   5   2     1288.98     1265.64     14.53 o 
  -3   5   2      635.12      773.85     10.28 o 
  -2   5   2       14.89        8.41      1.86 o 
  -1   5   2     1328.58     1482.38     15.33 o 
   0   5   2       16.57       20.09      2.55 o 
   1   5   2      770.48      803.95     13.81 o 
   2   5   2        8.85       18.98      2.61 o 
   3   5   2     2158.55     2194.03     23.56 o 
   4   5   2      509.14      461.07      8.48 o 
   5   5   2     2000.53     1999.13     23.50 o 
   6   5   2      242.73      227.09      6.93 o 
   7   5   2      897.25      929.24     15.68 o 
   8   5   2       50.91       48.81      5.06 o 
   9   5   2      760.01      798.42     15.36 o 
  10   5   2      158.00      141.80      9.03 o 
  11   5   2      149.01      135.64      9.40 o 
  12   5   2        1.08       -3.69      5.59 o 
  13   5   2      188.57      165.04      9.67 o 
  14   5   2        0.60        2.85      6.66 o 
  15   5   2       11.97       -4.94      7.88 o 
 -16   6   2        5.27       -1.37      8.32 o 
 -15   6   2      318.70      318.56     17.22 o 
 -14   6   2       84.94       81.10     10.55 o 
 -13   6   2     1333.02     1382.13     26.07 o 
 -12   6   2      166.99      149.79      9.58 o 
 -11   6   2     1619.33     1623.28     27.55 o 
 -10   6   2      282.54      250.68     10.25 o 
  -9   6   2     3096.59     3129.76     42.53 o 
  -8   6   2      593.51      608.95     23.10 o 
  -7   6   2     5013.21     5036.49     62.18 o 
  -6   6   2     1061.64     1012.37     19.81 o 
  -5   6   2     5647.68     5613.78     53.36 o 
  -4   6   2      269.84      255.18      7.84 o 
  -3   6   2     5452.97     5699.41     54.27 o 
  -2   6   2     4208.44     4451.60     37.38 o 
  -1   6   2     3314.57     3362.42     31.15 o 
   0   6   2     2713.27     2679.09     27.60 o 
   1   6   2     3232.42     3496.72     35.12 o 
   2   6   2     5029.39     5067.02     49.12 o 
   3   6   2      686.41      681.52     15.43 o 
   4   6   2     7695.64     7579.26     71.78 o 
   5   6   2      139.29      116.41      5.66 o 
   6   6   2     5300.27     5333.75     53.00 o 
   7   6   2       73.68       73.20      4.93 o 
   8   6   2     3519.92     3582.20     42.60 o 
   9   6   2        3.17        5.17      5.96 o 
  10   6   2     2366.37     2438.91     37.95 o 
  11   6   2       62.70       40.71      7.95 o 
  12   6   2      628.95      681.69     19.07 o 
  13   6   2        4.66        9.34      6.35 o 
  14   6   2      444.50      526.84     16.02 o 
  15   6   2       63.56       56.38     13.23 o 
 -15   7   2       39.60       36.59     10.99 o 
 -14   7   2      340.72      342.74     17.86 o 
 -13   7   2      163.42      158.59     12.76 o 
 -12   7   2      733.39      752.70     28.94 o 
 -11   7   2      356.40      337.82     15.69 o 
 -10   7   2      865.72      864.92     17.58 o 
  -9   7   2       98.76       95.63      7.07 o 
  -8   7   2     2760.64     2786.80     38.98 o 
  -7   7   2      429.98      424.29     14.75 o 
  -6   7   2     1014.84     1024.81     18.51 o 
  -5   7   2      278.97      279.62      7.31 o 
  -4   7   2     3658.26     3627.90     36.72 o 
  -3   7   2      274.74      309.45     10.57 o 
  -2   7   2     1466.90     1542.83     22.95 o 
  -1   7   2      994.75      988.68     16.64 o 
   0   7   2      990.04     1036.68     21.20 o 
   1   7   2     1391.96     1440.94     23.19 o 
   2   7   2      414.98      443.61     17.81 o 
   3   7   2     2514.17     2514.35     27.78 o 
   4   7   2      271.35      279.96     12.00 o 
   5   7   2     2999.91     2981.47     32.56 o 
   6   7   2        1.87        1.87      3.52 o 
   7   7   2     1671.21     1729.02     29.01 o 
   8   7   2       27.45       26.60      6.61 o 
   9   7   2     1972.76     1988.64     33.13 o 
  10   7   2       19.63       21.23      7.24 o 
  11   7   2      500.97      571.05     17.87 o 
  12   7   2        5.71        5.17      7.11 o 
  13   7   2      389.45      409.06     16.46 o 
  14   7   2       26.77       13.11      8.13 o 
 -15   8   2        7.18       -9.88      8.68 o 
 -14   8   2        8.37        6.83      8.79 o 
 -13   8   2       29.54       18.07      9.32 o 
 -12   8   2       28.41        8.81      8.40 o 
 -11   8   2       22.53       18.11      6.77 o 
 -10   8   2       40.45       31.61      5.81 o 
  -9   8   2       17.59        8.36      5.87 o 
  -8   8   2      367.62      354.85     13.29 o 
  -7   8   2       12.81        5.39      4.92 o 
  -6   8   2       11.01        2.17      4.65 o 
  -5   8   2       34.79       45.15      5.85 o 
  -4   8   2      693.10      683.01     11.34 o 
  -3   8   2      122.90      100.74      4.69 o 
  -2   8   2      115.14      106.36      4.58 o 
  -1   8   2       14.96        8.27      3.00 o 
   0   8   2      610.77      592.94     13.54 o 
   1   8   2      165.70      146.24      6.99 o 
   2   8   2       52.95       48.70      4.56 o 
   3   8   2        8.83        9.51      3.79 o 
   4   8   2      106.01       94.42      5.55 o 
   5   8   2        0.24       -0.56      3.83 o 
   6   8   2      107.60       99.34      8.36 o 
   7   8   2        0.49        1.16      5.85 o 
   8   8   2        2.27       -0.98      6.20 o 
   9   8   2       41.41       55.04      8.12 o 
  10   8   2       16.04        5.35      6.90 o 
  11   8   2       29.39       39.78      7.95 o 
  12   8   2        2.28       -0.07      7.28 o 
  13   8   2       26.26       20.89      8.14 o 
 -14   9   2      281.38      293.26     18.49 o 
 -13   9   2        7.33       -5.22      8.68 o 
 -12   9   2      480.16      494.72     20.80 o 
 -11   9   2       10.37        0.66      7.80 o 
 -10   9   2     1082.19     1081.57     27.67 o 
  -9   9   2       38.12       36.90      6.07 o 
  -8   9   2     1483.69     1497.55     23.72 o 
  -7   9   2       16.95       19.77      5.49 o 
  -6   9   2     2640.70     2666.15     38.63 o 
  -5   9   2      470.05      516.07     16.86 o 
  -4   9   2     4242.78     4227.56     49.23 o 
  -3   9   2      824.66      947.88     13.77 o 
  -2   9   2     3064.86     3146.74     31.89 o 
  -1   9   2     1629.49     1686.71     22.68 o 
   0   9   2     5011.87     5067.58     48.24 o 
   1   9   2     2442.68     2606.82     31.98 o 
   2   9   2     1812.27     1950.63     26.81 o 
   3   9   2     3353.18     3398.56     37.16 o 
   4   9   2     1704.98     1769.30     29.34 o 
   5   9   2     2263.48     2258.70     35.09 o 
   6   9   2      181.88      206.94     17.33 o 
   7   9   2     2184.68     2223.76     36.01 o 
   8   9   2       81.79       85.79      8.80 o 
   9   9   2     1072.06     1076.46     24.00 o 
  10   9   2        1.17        0.71      6.77 o 
  11   9   2      561.57      584.05     18.92 o 
  12   9   2       41.37       23.21      8.35 o 
 -12  10   2      164.81      147.23     13.55 o 
 -11  10   2      633.77      636.22     22.89 o 
 -10  10   2      328.09      324.11     23.51 o 
  -9  10   2      673.06      681.72     22.37 o 
  -8  10   2      571.07      527.85     19.36 o 
  -7  10   2     1066.94     1093.63     21.91 o 
  -6  10   2      894.46      849.98     17.08 o 
  -5  10   2      820.81      820.48     16.54 o 
  -4  10   2     1877.58     1816.93     24.19 o 
  -3  10   2      912.26      956.48     16.09 o 
  -2  10   2     1264.93     1294.86     16.18 o 
  -1  10   2      449.06      449.12      9.23 o 
   0  10   2     1649.15     1665.32     19.28 o 
   1  10   2      252.77      261.19      9.09 o 
   2  10   2     1525.58     1551.70     23.49 o 
   3  10   2      150.72      128.63      8.59 o 
   4  10   2     1068.56     1113.46     22.40 o 
   5  10   2       83.51       79.02      8.03 o 
   6  10   2      767.53      744.86     19.12 o 
   7  10   2       15.04       15.25      9.80 o 
   8  10   2      574.92      617.31     18.48 o 
   9  10   2        0.72        0.82      7.47 o 
  10  10   2      414.82      464.26     17.69 o 
  11  10   2        5.62        7.06      8.21 o 
 -11  11   2       43.05       57.98     11.18 o 
 -10  11   2        0.96       -2.29      9.27 o 
  -9  11   2        4.51       11.53      8.88 o 
  -8  11   2        0.22       -5.91      7.62 o 
  -7  11   2       10.51       13.29      8.02 o 
  -6  11   2        1.27       -5.04      5.15 o 
  -5  11   2       11.00        7.79      5.41 o 
  -4  11   2       34.82       32.50      5.98 o 
  -3  11   2       42.54       24.43      5.55 o 
  -2  11   2       71.58       78.65      6.73 o 
  -1  11   2        9.36       -6.52      4.88 o 
   0  11   2      137.66      132.76      6.50 o 
   1  11   2       85.81       76.40      6.13 o 
   2  11   2      163.39      145.61      8.21 o 
   3  11   2       28.25       22.14      6.63 o 
   4  11   2       50.62       32.10      7.21 o 
   5  11   2       58.10       39.94      7.93 o 
   6  11   2       12.49        8.69      6.92 o 
   7  11   2        8.22       -1.37      6.96 o 
   8  11   2        0.50       -0.60      7.47 o 
   9  11   2       13.26       15.54      8.36 o 
  -8  12   2      354.97      371.91     18.89 o 
  -7  12   2      158.99      161.33     16.01 o 
  -6  12   2      596.73      647.90     22.12 o 
  -5  12   2      515.75      562.14     20.65 o 
  -4  12   2     1155.89     1141.44     24.11 o 
  -3  12   2      303.80      342.07     13.95 o 
  -2  12   2     1353.65     1349.65     26.87 o 
  -1  12   2      410.60      448.61     27.00 o 
   0  12   2     1295.46     1295.59     25.53 o 
   1  12   2      425.15      467.88     14.06 o 
   2  12   2     1119.20     1129.93     21.44 o 
   3  12   2      248.42      269.71     13.00 o 
   4  12   2      783.07      804.64     20.17 o 
   5  12   2      146.18      154.33     16.60 o 
   6  12   2      481.52      488.02     19.77 o 
   7  12   2       49.53       40.44      9.80 o 
  -5  13   2      641.42      700.72     37.32 o 
  -4  13   2      447.43      519.86     22.62 o 
  -3  13   2     1229.22     1260.32     37.57 o 
  -2  13   2      489.67      547.11     42.40 o 
  -1  13   2     1014.77     1033.83     35.95 o 
   0  13   2      443.05      499.35     87.27 o 
   1  13   2     1206.85     1247.24     39.33 o 
   2  13   2      393.44      384.64     17.45 o 
   3  13   2      866.54      889.77     22.21 o 
   4  13   2      259.40      276.93     16.28 o 
 -18   1   3      164.47      202.73     13.18 o 
 -17   1   3       59.71       55.61      7.74 o 
 -16   1   3      760.19      826.06     28.99 o 
 -15   1   3      204.31      166.49     11.06 o 
 -14   1   3     1309.75     1419.24     21.66 o 
 -13   1   3       33.36       45.87     10.91 o 
 -12   1   3     3075.40     3164.35     44.59 o 
 -11   1   3       28.99       27.06      8.13 o 
 -10   1   3     3692.94     3659.87     45.99 o 
  -9   1   3        1.37       -4.67      3.12 o 
  -8   1   3     3148.29     3184.91     39.27 o 
  -7   1   3     3699.92     3641.89     43.39 o 
  -6   1   3     8293.59     8452.36     93.74 o 
  -5   1   3       18.19       12.09      4.93 o 
  -4   1   3      648.78      872.72     22.36 o 
  -3   1   3    10498.26    11135.11     92.96 o 
  -2   1   3      383.13      418.31      9.40 o 
  -1   1   3     7097.31     7314.92    103.58 o 
   0   1   3     2050.42     1968.27     15.83 o 
   1   1   3     7016.76     7585.82     66.95 o 
   2   1   3      911.85     1021.20     11.84 o 
   3   1   3     1243.21     1056.66     12.57 o 
   4   1   3     2985.90     3002.37     33.16 o 
   5   1   3     8562.39     9157.15     89.74 o 
   6   1   3      749.96      805.93     12.96 o 
   7   1   3     1482.19     1472.27     19.53 o 
   8   1   3      905.76      867.35     12.15 o 
   9   1   3     1754.25     1796.68     20.88 o 
  10   1   3      214.16      230.71      7.59 o 
  11   1   3     1276.46     1346.81     20.43 o 
  12   1   3       98.54       90.21      6.64 o 
  13   1   3      535.97      566.50     16.00 o 
  14   1   3        4.09       -0.83      7.94 o 
  15   1   3      218.88      217.75     20.17 o 
  16   1   3        3.89      -11.87      7.92 o 
 -18   2   3        2.97       11.66      7.84 o 
 -17   2   3      406.08      473.06     18.94 o 
 -16   2   3        1.11        2.22      5.49 o 
 -15   2   3     1495.05     1592.49     27.22 o 
 -14   2   3      147.19      151.63      8.35 o 
 -13   2   3     3475.29     3616.33     48.37 o 
 -12   2   3       74.75       61.11      6.35 o 
 -11   2   3     3194.55     3311.26     43.34 o 
 -10   2   3      976.69     1039.52     17.95 o 
  -9   2   3     8326.58     8373.24     95.54 o 
  -8   2   3       24.88       24.03      6.27 o 
  -7   2   3    10933.97    11124.18    111.39 o 
  -6   2   3     1525.49     1503.82     18.13 o 
  -5   2   3     3715.24     3532.61     37.10 o 
  -4   2   3       28.04       18.36      2.38 o 
  -3   2   3     6466.23     6424.68     53.70 o 
  -2   2   3     2318.65     2375.96     20.59 o 
  -1   2   3     5345.78     5580.20     50.54 o 
   0   2   3     5093.44     5127.76     50.87 o 
   1   2   3      399.67      379.50      6.42 o 
   2   2   3     5573.92     5407.00     49.22 o 
   3   2   3      889.76      767.87     11.35 o 
   4   2   3     3853.15     3690.92     35.12 o 
   5   2   3     1317.68     1366.41     13.97 o 
   6   2   3    10420.11    10893.54     97.66 o 
   7   2   3       26.47       20.04      3.95 o 
   8   2   3     1723.31     1691.62     18.97 o 
   9   2   3      500.31      527.27      8.65 o 
  10   2   3     2700.04     2815.20     38.33 o 
  11   2   3        0.29       -4.47      4.36 o 
  12   2   3      921.98     1010.03     17.76 o 
  13   2   3       17.82       15.92      6.54 o 
  14   2   3      614.01      634.08     39.29 o 
  15   2   3        0.10       -3.96      9.58 o 
  16   2   3      102.99      115.86     15.20 o 
 -18   3   3        4.35        2.43      8.73 o 
 -17   3   3       15.23       19.73      9.27 o 
 -16   3   3       61.70       40.11      7.98 o 
 -15   3   3       19.91        5.72      5.70 o 
 -14   3   3        4.41       14.64      5.44 o 
 -13   3   3        1.23       -2.38      5.37 o 
 -12   3   3      125.46      134.37     14.49 o 
 -11   3   3      271.39      232.25     12.04 o 
 -10   3   3      656.12      643.96     22.62 o 
  -9   3   3     1144.93     1115.58     18.33 o 
  -8   3   3      537.27      512.09     14.16 o 
  -7   3   3     1683.20     1734.70     18.75 o 
  -6   3   3     2448.07     2521.72     27.93 o 
  -5   3   3     1089.00     1017.12     13.01 o 
  -4   3   3     1105.52     1074.10     19.85 o 
  -3   3   3     3420.90     3767.71     35.50 o 
  -2   3   3     2995.29     3181.02     27.68 o 
  -1   3   3       34.31       67.31      2.63 o 
   0   3   3      138.50      166.50     10.07 o 
   1   3   3     2311.71     2380.37     21.52 o 
   2   3   3        4.66        3.34      1.74 o 
   3   3   3      314.39      305.69     12.01 o 
   4   3   3      177.13      227.62      4.83 o 
   5   3   3     3856.90     3958.90     38.24 o 
   6   3   3       86.97       85.86      5.28 o 
   7   3   3      706.10      698.95     10.53 o 
   8   3   3        6.89       -4.99      3.33 o 
   9   3   3      529.95      546.70     11.82 o 
  10   3   3        6.42        4.71      4.39 o 
  11   3   3      121.37      106.38      6.86 o 
  12   3   3        0.04        0.47      5.95 o 
  13   3   3       23.24       16.74      5.98 o 
  14   3   3        5.61        0.79      6.16 o 
  15   3   3        0.60       -5.66      9.87 o 
  16   3   3        0.08       -0.46     10.80 o 
 -18   4   3       31.57       11.41     16.70 o 
 -17   4   3      151.05      154.20     11.04 o 
 -16   4   3       25.88       15.55      6.99 o 
 -15   4   3      410.72      413.04     14.85 o 
 -14   4   3       32.26       14.58      6.18 o 
 -13   4   3      979.53     1002.51     20.04 o 
 -12   4   3      379.25      324.72     11.42 o 
 -11   4   3     1195.67     1187.62     20.67 o 
 -10   4   3      349.93      311.95      9.80 o 
  -9   4   3     2491.39     2612.43     31.36 o 
  -8   4   3     5040.02     5216.35     63.33 o 
  -7   4   3     5320.30     5648.64     58.93 o 
  -6   4   3     3740.56     3586.68     38.69 o 
  -5   4   3     6411.83     6501.57     66.50 o 
  -4   4   3    13287.37    13684.97    123.59 o 
  -3   4   3    11289.72    11675.40    105.38 o 
  -2   4   3    14080.48    14685.01    122.06 o 
  -1   4   3     9941.90     9786.23     81.85 o 
   0   4   3     6727.02     6654.48     66.71 o 
   1   4   3    17117.44    17413.13    144.48 o 
   2   4   3     5918.73     6084.83     56.58 o 
   3   4   3     4505.98     4378.33     42.03 o 
   4   4   3      821.08      783.17      9.87 o 
   5   4   3     3850.53     3792.84     37.16 o 
   6   4   3     1630.46     1635.31     18.74 o 
   7   4   3     1798.81     1810.03     23.86 o 
   8   4   3      239.36      219.59      8.21 o 
   9   4   3      449.89      402.53     10.72 o 
  10   4   3      217.03      225.38     11.03 o 
  11   4   3       13.77        1.31      5.64 o 
  12   4   3      417.71      397.37     14.41 o 
  13   4   3       66.11       45.35      7.45 o 
  14   4   3       97.78       95.96      9.11 o 
  15   4   3        4.93       -6.18      6.71 o 
 -17   5   3        3.90      -12.00      8.00 o 
 -16   5   3      178.50      190.69     13.68 o 
 -15   5   3        4.81       -8.58      5.72 o 
 -14   5   3      513.44      526.45     15.61 o 
 -13   5   3        8.06       -8.24      6.10 o 
 -12   5   3     1133.68     1188.26     26.03 o 
 -11   5   3       39.47       35.88      5.33 o 
 -10   5   3     1992.50     2009.31     30.10 o 
  -9   5   3      198.69      189.42     12.80 o 
  -8   5   3     4930.55     4988.11     61.46 o 
  -7   5   3     1397.33     1403.91     36.91 o 
  -6   5   3     8561.93     8539.36     86.96 o 
  -5   5   3     1832.48     1684.41     34.10 o 
  -4   5   3    15308.91    16001.18    144.44 o 
  -3   5   3     4479.67     4427.40     39.35 o 
  -2   5   3    14634.99    14704.79    134.95 o 
  -1   5   3     7082.70     6792.81     58.30 o 
   0   5   3    25509.78    26468.86    300.68 o 
   1   5   3     6731.09     6560.41     64.58 o 
   2   5   3     9159.57     9262.09     85.05 o 
   3   5   3     6956.48     6954.89     65.20 o 
   4   5   3     7164.63     7315.67     68.81 o 
   5   5   3     5394.22     5217.56     46.32 o 
   6   5   3     2506.20     2563.29     31.16 o 
   7   5   3     3689.44     3742.49     43.01 o 
   8   5   3      184.72      180.81     18.77 o 
   9   5   3     1806.17     1824.05     29.98 o 
  10   5   3       70.56       57.98      7.37 o 
  11   5   3      960.07     1015.22     30.28 o 
  12   5   3        2.05       -8.84      5.89 o 
  13   5   3      439.41      483.10     16.17 o 
  14   5   3       31.44       22.72      7.65 o 
  15   5   3      151.51      177.91     12.34 o 
 -16   6   3        3.16        0.68      8.70 o 
 -15   6   3       10.23       10.61      6.83 o 
 -14   6   3       23.59       24.97      7.07 o 
 -13   6   3       18.54       22.06      6.76 o 
 -12   6   3        3.43       -0.82      6.44 o 
 -11   6   3       56.66       56.50      6.78 o 
 -10   6   3        4.45        4.39      4.92 o 
  -9   6   3      234.96      254.19     13.83 o 
  -8   6   3        1.58        1.26      4.11 o 
  -7   6   3      583.26      593.23     23.67 o 
  -6   6   3      137.56      138.79      4.93 o 
  -5   6   3     1045.42     1082.19     13.65 o 
  -4   6   3      668.06      691.60     16.69 o 
  -3   6   3     3148.47     3088.84     29.20 o 
  -2   6   3      248.74      244.76      6.21 o 
  -1   6   3     1577.86     1425.92     15.55 o 
   0   6   3     2180.47     2199.30     26.78 o 
   1   6   3     1806.87     1736.69     31.60 o 
   2   6   3     1709.12     1830.52     23.29 o 
   3   6   3      289.30      213.81      9.56 o 
   4   6   3      597.82      544.58      9.54 o 
   5   6   3      642.00      579.57     17.78 o 
   6   6   3      862.48      864.96     13.30 o 
   7   6   3       24.86       31.83      6.17 o 
   8   6   3      232.68      226.17     11.56 o 
   9   6   3        2.28       13.59      6.34 o 
  10   6   3      100.80       91.99      8.90 o 
  11   6   3       17.27        7.89      6.95 o 
  12   6   3       35.74       21.26      7.51 o 
  13   6   3       11.83       10.32      6.42 o 
  14   6   3       17.56       19.67      7.78 o 
 -16   7   3       85.82       71.33     11.74 o 
 -15   7   3        2.33       -4.74      8.31 o 
 -14   7   3      196.47      175.79     13.38 o 
 -13   7   3        0.28       -8.58      6.21 o 
 -12   7   3      672.20      634.81     19.85 o 
 -11   7   3       14.34       13.65      5.97 o 
 -10   7   3      317.73      324.98     15.63 o 
  -9   7   3        7.59        6.79      4.87 o 
  -8   7   3     2463.86     2461.80     35.60 o 
  -7   7   3       93.06       81.99      7.26 o 
  -6   7   3     2408.02     2373.91     33.75 o 
  -5   7   3       68.54       75.15      4.03 o 
  -4   7   3     5129.86     5094.76     46.11 o 
  -3   7   3     1779.91     1784.69     19.22 o 
  -2   7   3     4113.40     4068.19     35.26 o 
  -1   7   3     3229.36     3232.33     30.92 o 
   0   7   3     5127.81     4990.96     53.29 o 
   1   7   3     2628.37     2697.13     32.00 o 
   2   7   3     2306.87     2323.46     28.70 o 
   3   7   3     4523.56     4489.32     45.06 o 
   4   7   3      633.18      620.33     11.06 o 
   5   7   3     3316.23     3319.37     39.21 o 
   6   7   3      160.86      168.74     11.11 o 
   7   7   3     1115.96     1146.33     22.69 o 
   8   7   3       37.04       39.44      7.60 o 
   9   7   3     1053.01      995.63     22.12 o 
  10   7   3       38.66       35.13      7.69 o 
  11   7   3      300.32      283.94     13.94 o 
  12   7   3        4.46       -3.10      6.99 o 
  13   7   3      102.68       94.86     10.09 o 
  14   7   3        6.65        3.64      8.86 o 
 -15   8   3      282.84      269.67     17.23 o 
 -14   8   3       96.08       82.88     11.46 o 
 -13   8   3      648.82      664.34     35.45 o 
 -12   8   3       13.82        3.29      5.97 o 
 -11   8   3      875.05      890.35     23.31 o 
 -10   8   3       19.12        9.09      5.62 o 
  -9   8   3     1852.66     1895.17     30.40 o 
  -8   8   3      194.87      181.35      9.90 o 
  -7   8   3     2351.33     2434.28     35.70 o 
  -6   8   3     1375.63     1315.30     23.02 o 
  -5   8   3     2663.67     2853.60     43.10 o 
  -4   8   3     1449.74     1390.72     20.03 o 
  -3   8   3     5707.77     5799.59     52.71 o 
  -2   8   3     3100.93     3033.65     33.26 o 
  -1   8   3     2533.47     2679.38     25.64 o 
   0   8   3     2935.13     2924.68     48.21 o 
   1   8   3     5169.37     5154.41     56.52 o 
   2   8   3     2946.18     3052.69     36.67 o 
   3   8   3     2325.99     2332.92     29.14 o 
   4   8   3     2685.06     2648.99     38.06 o 
   5   8   3     1476.62     1406.49     25.08 o 
   6   8   3     1682.84     1705.95     29.09 o 
   7   8   3      543.78      528.98     16.12 o 
   8   8   3     1347.85     1362.81     26.44 o 
   9   8   3      227.65      188.27     13.06 o 
  10   8   3      831.98      817.56     20.99 o 
  11   8   3        3.64       -2.67      6.83 o 
  12   8   3      368.02      415.02     16.51 o 
  13   8   3        5.28       -0.16      7.76 o 
 -14   9   3       43.12       36.50     10.30 o 
 -13   9   3       38.77       22.02      9.36 o 
 -12   9   3       90.37       78.98     10.91 o 
 -11   9   3       55.72       45.11      9.21 o 
 -10   9   3       80.55       71.94      7.07 o 
  -9   9   3       44.40       46.45      6.88 o 
  -8   9   3      650.95      643.80     16.33 o 
  -7   9   3      440.00      426.33     15.66 o 
  -6   9   3      389.44      408.46     18.72 o 
  -5   9   3      680.83      652.18     16.19 o 
  -4   9   3     1602.31     1622.37     29.66 o 
  -3   9   3      835.35      799.72     16.28 o 
  -2   9   3     2094.06     2102.65     21.83 o 
  -1   9   3     1007.97      938.59     23.59 o 
   0   9   3     1101.10     1166.01     17.36 o 
   1   9   3      724.18      701.49     14.33 o 
   2   9   3     1545.50     1528.83     41.88 o 
   3   9   3      738.96      732.73     18.68 o 
   4   9   3      775.54      822.98     21.94 o 
   5   9   3       96.54       78.09      7.96 o 
   6   9   3      139.59      146.89     17.55 o 
   7   9   3      204.78      179.93     11.06 o 
   8   9   3       95.29       82.96      8.80 o 
   9   9   3       70.56       64.07      8.68 o 
  10   9   3        6.98       11.45      7.29 o 
  11   9   3       26.28       21.89      8.19 o 
  12   9   3        5.46       -0.03      7.76 o 
 -12  10   3      149.85      140.54     13.23 o 
 -11  10   3      320.42      328.23     17.90 o 
 -10  10   3      117.54      114.80     11.76 o 
  -9  10   3      717.05      753.21     19.02 o 
  -8  10   3      198.99      204.43      9.90 o 
  -7  10   3      853.92      882.08     19.50 o 
  -6  10   3      529.50      549.40     15.53 o 
  -5  10   3     1643.51     1614.96     27.76 o 
  -4  10   3        0.64        2.74      5.42 o 
  -3  10   3      864.90      902.29     17.06 o 
  -2  10   3        6.79       -0.84      3.78 o 
  -1  10   3      813.85      830.48     14.39 o 
   0  10   3      415.22      370.60      9.42 o 
   1  10   3      218.82      209.10     10.55 o 
   2  10   3      902.29      877.51     18.86 o 
   3  10   3       41.09       28.92      6.55 o 
   4  10   3     1020.03      991.68     21.25 o 
   5  10   3       12.74        4.80      6.34 o 
   6  10   3     1076.69     1062.81     23.29 o 
   7  10   3       38.95       45.71      7.92 o 
   8  10   3      541.88      553.89     17.89 o 
   9  10   3       18.81       18.91      7.80 o 
  10  10   3      248.32      275.91     14.94 o 
 -11  11   3       12.30       20.43     11.67 o 
 -10  11   3     1102.91     1194.24     31.60 o 
  -9  11   3       26.74       20.71      8.88 o 
  -8  11   3     1026.22     1051.17     32.86 o 
  -7  11   3       37.20       36.32      6.43 o 
  -6  11   3     1333.47     1364.06     23.25 o 
  -5  11   3      142.91      131.00      8.29 o 
  -4  11   3     1318.13     1340.81     22.59 o 
  -3  11   3      241.59      218.16     10.04 o 
  -2  11   3      602.09      600.57     19.17 o 
  -1  11   3      301.55      319.70      8.54 o 
   0  11   3      646.75      651.05     13.36 o 
   1  11   3      787.35      770.80     14.92 o 
   2  11   3      317.43      317.88     12.39 o 
   3  11   3      827.15      858.13     19.82 o 
   4  11   3      264.35      247.22     12.75 o 
   5  11   3     1125.19     1185.03     24.93 o 
   6  11   3      147.45      143.91     10.45 o 
   7  11   3      742.11      762.88     20.97 o 
   8  11   3       64.01       61.67      9.28 o 
   9  11   3      785.68      890.21     23.85 o 
  -9  12   3      211.28      177.68     14.35 o 
  -8  12   3       83.70       63.24     10.73 o 
  -7  12   3      274.51      241.07     19.20 o 
  -6  12   3      119.57      103.57      9.54 o 
  -5  12   3      217.63      194.89     12.34 o 
  -4  12   3      129.62      100.87      8.34 o 
  -3  12   3      115.12       93.58      8.86 o 
  -2  12   3      110.72       85.17     13.30 o 
  -1  12   3       49.63       26.65     13.25 o 
   0  12   3       95.07       84.33     10.48 o 
   1  12   3       12.97        6.59      5.30 o 
   2  12   3      122.22      112.11      7.77 o 
   3  12   3       43.90       29.45      6.47 o 
   4  12   3       93.24       84.20      8.86 o 
   5  12   3       29.80       21.66      8.36 o 
   6  12   3       58.60       56.17      9.06 o 
  -5  13   3       45.93       31.26      9.92 o 
  -4  13   3      186.90      193.68     12.53 o 
  -3  13   3      112.36       84.83     14.21 o 
  -2  13   3       69.85       61.51     13.08 o 
  -1  13   3       89.34       75.07     14.15 o 
   0  13   3      131.96      112.55     19.22 o 
   1  13   3      130.83      123.41     15.96 o 
   2  13   3       31.11       13.76      9.68 o 
   3  13   3       77.56       68.53      9.33 o 
 -19   0   4       17.79       20.59     13.94 o 
 -18   0   4        7.04       -2.99      8.94 o 
 -17   0   4       55.07       65.00     10.89 o 
 -16   0   4        7.33       -8.17      8.28 o 
 -15   0   4      100.35      100.27     11.12 o 
 -14   0   4      103.39       56.23      9.41 o 
 -13   0   4       96.42      105.74     10.12 o 
 -12   0   4      334.20      266.94     22.80 o 
 -11   0   4       91.59       88.85      6.85 o 
 -10   0   4     1419.39     1457.28     25.28 o 
  -9   0   4      496.10      509.19     12.44 o 
  -8   0   4     4860.99     5182.36     83.53 o 
  -7   0   4     2779.03     2754.45     38.78 o 
  -6   0   4     7748.00     7860.34    100.71 o 
  -5   0   4    11977.92    11876.00    150.35 o 
  -4   0   4     3011.54     3218.28     43.27 o 
  -3   0   4    10694.78    10878.70    140.62 o 
  -2   0   4    19199.52    20333.61    445.99 o 
  -1   0   4    67420.55    55089.44   2250.81 o 
   0   0   4      130.84      128.29      3.95 o 
   1   0   4    37676.41    36745.00    747.95 o 
   2   0   4     4004.61     4034.91     68.66 o 
   3   0   4    12785.79    13024.26    278.85 o 
   4   0   4      403.87      353.84     10.33 o 
   5   0   4    18517.66    18298.27    230.18 o 
   6   0   4     3574.75     3715.03     51.40 o 
   7   0   4     3778.73     3621.28     51.06 o 
   8   0   4      755.08      665.07     15.45 o 
   9   0   4      474.94      421.97     12.79 o 
  10   0   4     1423.34     1495.41     35.90 o 
  11   0   4      823.71      829.23     19.64 o 
  12   0   4     1014.73     1050.89     45.61 o 
  13   0   4        0.89      -18.64     12.42 o 
  14   0   4      378.90      381.11     31.15 o 
  15   0   4       11.55       -3.41     14.12 o 
  16   0   4      180.99      194.62     25.92 o 
 -19   1   4      142.54      133.98     11.94 o 
 -18   1   4       57.21       59.56      9.16 o 
 -17   1   4      195.46      202.63     16.76 o 
 -16   1   4      348.68      351.32     13.19 o 
 -15   1   4      290.32      268.52     12.54 o 
 -14   1   4      748.43      770.85     17.19 o 
 -13   1   4      123.44      115.84      9.31 o 
 -12   1   4     1038.63      992.47     21.14 o 
 -11   1   4       83.88       89.33      6.55 o 
 -10   1   4     1928.02     2017.61     42.51 o 
  -9   1   4     1088.92     1099.96     19.76 o 
  -8   1   4     4250.64     4363.38     85.62 o 
  -7   1   4     1307.62     1243.26     17.22 o 
  -6   1   4     3101.70     3226.95     34.11 o 
  -5   1   4     7132.21     7178.79     71.43 o 
  -4   1   4     5260.86     5624.11     56.35 o 
  -3   1   4     7765.05     8513.23     83.60 o 
  -2   1   4     5867.80     6401.35     70.61 o 
  -1   1   4     4891.37     5387.28     49.27 o 
   0   1   4     8668.39     8931.02     87.49 o 
   1   1   4     1246.55     1397.35     27.14 o 
   2   1   4     4932.54     5152.59     51.15 o 
   3   1   4     2854.15     2808.63     29.48 o 
   4   1   4     2903.42     2906.24     30.86 o 
   5   1   4       41.32       61.04      4.86 o 
   6   1   4     4012.68     4172.02     49.00 o 
   7   1   4     3165.31     3132.85     35.04 o 
   8   1   4      206.02      186.83      7.26 o 
   9   1   4       11.57        8.30      3.46 o 
  10   1   4      675.40      697.11     12.23 o 
  11   1   4      981.82     1020.97     17.51 o 
  12   1   4       34.76       27.13      5.71 o 
  13   1   4      316.74      310.42     20.07 o 
  14   1   4       26.13       25.22     10.88 o 
  15   1   4      116.23      113.11     14.64 o 
  16   1   4        1.91        7.15     11.15 o 
 -18   2   4       34.69       43.74      8.66 o 
 -17   2   4      135.00      146.47     16.94 o 
 -16   2   4       14.57       17.64      6.57 o 
 -15   2   4      178.95      219.83     10.59 o 
 -14   2   4       38.92       49.79      6.86 o 
 -13   2   4     1253.21     1284.19     23.03 o 
 -12   2   4        8.61        2.95      9.33 o 
 -11   2   4      788.79      767.99     16.04 o 
 -10   2   4       20.03        5.56      3.92 o 
  -9   2   4     1145.79     1136.74     18.16 o 
  -8   2   4       83.13       68.88      5.91 o 
  -7   2   4     2116.99     2237.73     25.73 o 
  -6   2   4        7.99       11.55      2.08 o 
  -5   2   4      228.68      275.75      4.65 o 
  -4   2   4     2583.28     2863.97     49.71 o 
  -3   2   4      245.01      299.94      5.17 o 
  -2   2   4      285.73      334.38      4.75 o 
  -1   2   4        5.25        2.46      1.29 o 
   0   2   4     6949.26     7462.09     62.20 o 
   1   2   4      194.39      217.12      6.77 o 
   2   2   4      155.11      192.99      6.13 o 
   3   2   4      177.66      158.24      3.81 o 
   4   2   4        8.45        6.51      4.66 o 
   5   2   4     1636.39     1630.99     17.35 o 
   6   2   4      507.91      496.65     10.03 o 
   7   2   4      332.67      351.06      7.45 o 
   8   2   4      321.38      300.20      9.95 o 
   9   2   4     1066.86     1102.18     15.20 o 
  10   2   4     1264.88     1294.58     22.37 o 
  11   2   4        4.43       11.05      4.91 o 
  12   2   4      340.87      352.64     13.27 o 
  13   2   4      150.83      147.87      9.68 o 
  14   2   4      331.71      356.66     31.30 o 
  15   2   4        7.44       12.56     10.55 o 
 -18   3   4      206.86      256.83     14.57 o 
 -17   3   4       26.32       17.41      6.66 o 
 -16   3   4      509.29      538.04     18.85 o 
 -15   3   4       18.69        8.68      7.51 o 
 -14   3   4     2173.88     2223.97     39.78 o 
 -13   3   4      168.61      148.39     13.21 o 
 -12   3   4     2406.77     2454.77     34.81 o 
 -11   3   4      190.99      166.33     14.66 o 
 -10   3   4     5629.06     5521.03     65.99 o 
  -9   3   4        8.33       13.07      3.46 o 
  -8   3   4    12734.21    13097.20    118.64 o 
  -7   3   4      951.29      960.77     11.94 o 
  -6   3   4    12556.78    12551.79    113.77 o 
  -5   3   4      933.11      939.05     12.64 o 
  -4   3   4    13720.48    13271.89    120.01 o 
  -3   3   4     1822.22     1793.29     16.46 o 
  -2   3   4    16277.08    16711.46    188.71 o 
  -1   3   4     5741.30     5865.94     53.91 o 
   0   3   4    10768.16    10728.28    104.90 o 
   1   3   4     3651.38     3786.10     39.51 o 
   2   3   4     3886.09     3788.93     39.41 o 
   3   3   4     2733.98     2731.34     26.86 o 
   4   3   4     3447.96     3361.96     32.79 o 
   5   3   4     6328.65     6611.91     61.46 o 
   6   3   4     1554.82     1456.69     17.20 o 
   7   3   4     1858.80     1871.92     21.25 o 
   8   3   4      712.67      738.17     14.56 o 
   9   3   4     1859.64     1877.72     27.68 o 
  10   3   4      249.89      252.41     11.17 o 
  11   3   4     1029.86     1078.13     21.79 o 
  12   3   4       66.46       66.78      7.96 o 
  13   3   4      686.33      692.73     21.86 o 
  14   3   4       86.09       79.47      8.55 o 
  15   3   4      153.91      139.09     15.78 o 
 -18   4   4        0.06       -0.48      7.31 o 
 -17   4   4      139.31      132.20     12.01 o 
 -16   4   4       63.13       53.99      8.60 o 
 -15   4   4       53.12       56.67      8.54 o 
 -14   4   4       44.45       19.01      7.43 o 
 -13   4   4      561.55      545.78     17.60 o 
 -12   4   4       48.18       43.97      6.98 o 
 -11   4   4      705.60      699.39     15.01 o 
 -10   4   4      419.25      405.13     12.41 o 
  -9   4   4     1913.41     1961.42     28.46 o 
  -8   4   4      219.94      252.52     10.21 o 
  -7   4   4     6870.73     7080.76     72.86 o 
  -6   4   4        3.47        4.69      2.44 o 
  -5   4   4     6003.80     6034.00     56.26 o 
  -4   4   4      302.24      429.69     23.39 o 
  -3   4   4    17171.05    17316.22    144.04 o 
  -2   4   4      336.83      260.29     11.12 o 
  -1   4   4    12730.18    12725.14    114.47 o 
   0   4   4      503.40      402.36     18.11 o 
   1   4   4    11102.62    11165.55    101.17 o 
   2   4   4     2832.09     2792.01     47.18 o 
   3   4   4     4699.81     4626.35     44.28 o 
   4   4   4      395.12      346.10      6.86 o 
   5   4   4     3107.11     3193.30     32.20 o 
   6   4   4     3436.98     3319.47     36.59 o 
   7   4   4      416.20      411.35      9.90 o 
   8   4   4      330.34      315.82      9.21 o 
   9   4   4      209.77      209.74     10.56 o 
  10   4   4      793.71      782.02     20.73 o 
  11   4   4       54.74       44.99      7.14 o 
  12   4   4      205.68      189.66     11.12 o 
  13   4   4       16.83        8.63      6.64 o 
  14   4   4      114.43       99.14      9.34 o 
  15   4   4        0.97       -1.63      6.88 o 
 -17   5   4        1.57       -4.34      6.53 o 
 -16   5   4       82.56       73.17     10.22 o 
 -15   5   4        0.58       -5.95      5.96 o 
 -14   5   4      131.47      119.52     10.12 o 
 -13   5   4       60.54       57.63      8.13 o 
 -12   5   4      164.87      141.05     10.07 o 
 -11   5   4       18.30       13.79      5.32 o 
 -10   5   4      242.17      228.44      8.09 o 
  -9   5   4      264.99      278.74     23.12 o 
  -8   5   4      171.50      155.04      8.08 o 
  -7   5   4      962.43      972.80     14.12 o 
  -6   5   4      127.07      125.22      5.78 o 
  -5   5   4     2646.02     2840.31     29.25 o 
  -4   5   4        5.08        4.65      2.12 o 
  -3   5   4     2243.47     2264.99     21.53 o 
  -2   5   4        4.88       14.13      3.23 o 
  -1   5   4     1902.00     1955.56     21.10 o 
   0   5   4       41.41       36.92      3.33 o 
   1   5   4     2077.26     2374.94     25.03 o 
   2   5   4       69.10       97.58      3.91 o 
   3   5   4       24.71       40.13      2.76 o 
   4   5   4       26.32       25.54      2.72 o 
   5   5   4       66.16       52.69      3.32 o 
   6   5   4       82.22       87.30      5.59 o 
   7   5   4      165.29      154.53     11.02 o 
   8   5   4      371.66      362.19     12.75 o 
   9   5   4       94.83       78.68      7.75 o 
  10   5   4       15.20        1.53      6.13 o 
  11   5   4      463.63      430.29     16.90 o 
  12   5   4       63.22       47.23      7.84 o 
  13   5   4       10.08        5.13      6.95 o 
  14   5   4        5.08        0.79      7.04 o 
 -17   6   4      153.52      155.12     13.67 o 
 -16   6   4       45.22       33.68      7.85 o 
 -15   6   4      543.30      588.80     17.64 o 
 -14   6   4      166.82      176.13     12.07 o 
 -13   6   4     1487.49     1514.63     31.75 o 
 -12   6   4      208.07      206.17     12.72 o 
 -11   6   4     3057.49     3024.52     42.76 o 
 -10   6   4      608.22      644.01     15.47 o 
  -9   6   4     4267.91     4196.25     54.26 o 
  -8   6   4      130.33      156.49      8.37 o 
  -7   6   4    10986.52    10619.31    122.87 o 
  -6   6   4      612.00      637.00     14.50 o 
  -5   6   4     5942.88     5668.76     54.31 o 
  -4   6   4       86.56       94.44      7.07 o 
  -3   6   4     9665.16     9503.59     75.77 o 
  -2   6   4     1032.64     1067.55     14.85 o 
  -1   6   4     4713.95     4634.74     45.24 o 
   0   6   4     2870.83     2975.00     33.60 o 
   1   6   4     3080.31     2995.29     31.14 o 
   2   6   4     3728.92     3825.82     42.46 o 
   3   6   4      863.86      819.72     12.06 o 
   4   6   4     6973.76     7026.05     66.93 o 
   5   6   4     1061.84     1016.24     22.29 o 
   6   6   4     3058.30     3077.67     42.66 o 
   7   6   4       82.02       75.68     11.59 o 
   8   6   4     2433.61     2482.25     37.72 o 
   9   6   4      326.88      363.33     17.61 o 
  10   6   4     1469.13     1479.63     27.95 o 
  11   6   4       11.39       10.01      6.82 o 
  12   6   4      409.26      410.90     17.92 o 
  13   6   4       26.28       33.86      8.06 o 
  14   6   4      329.66      357.43     16.15 o 
 -16   7   4      149.10      139.53     13.28 o 
 -15   7   4      113.41      111.73     11.86 o 
 -14   7   4      721.46      726.85     19.24 o 
 -13   7   4       14.35       12.22      7.69 o 
 -12   7   4     1192.81     1256.86     24.38 o 
 -11   7   4      115.34      128.62      8.75 o 
 -10   7   4     2716.75     2649.57     38.71 o 
  -9   7   4      204.56      234.02     10.64 o 
  -8   7   4     3859.08     3881.06     51.27 o 
  -7   7   4       84.03       79.75      9.36 o 
  -6   7   4     4547.24     4477.42     49.68 o 
  -5   7   4       97.58      119.61      9.28 o 
  -4   7   4     4319.06     4194.76     38.97 o 
  -3   7   4        8.05        7.17      2.52 o 
  -2   7   4     3548.93     3406.17     32.27 o 
  -1   7   4     1925.56     1959.85     27.42 o 
   0   7   4     1150.11     1110.01     17.41 o 
   1   7   4     1741.27     1804.26     23.32 o 
   2   7   4     1013.97      986.29     16.71 o 
   3   7   4     2410.49     2518.16     33.34 o 
   4   7   4      436.05      458.86     18.59 o 
   5   7   4     2418.02     2500.37     36.63 o 
   6   7   4       96.95       90.80      8.40 o 
   7   7   4     1543.97     1566.01     27.59 o 
   8   7   4      125.13      136.16      9.53 o 
   9   7   4      739.30      760.94     19.48 o 
  10   7   4       73.71       74.58      8.73 o 
  11   7   4      468.07      448.43     16.40 o 
  12   7   4       19.16       19.71      8.07 o 
  13   7   4      112.80      120.39     14.03 o 
 -15   8   4        0.10        2.06      8.80 o 
 -14   8   4       36.50       25.89      9.44 o 
 -13   8   4        9.94       -4.40      5.89 o 
 -12   8   4       89.03       74.20      8.11 o 
 -11   8   4       29.93       21.21      6.61 o 
 -10   8   4       10.00       12.42      5.85 o 
  -9   8   4      115.89      124.26      8.47 o 
  -8   8   4       75.41       72.31      7.12 o 
  -7   8   4      227.49      241.27     10.90 o 
  -6   8   4      105.41      115.41      7.65 o 
  -5   8   4     1132.53     1177.54     16.63 o 
  -4   8   4      617.84      648.25     10.66 o 
  -3   8   4      494.85      531.81      8.99 o 
  -2   8   4     1463.64     1564.47     17.07 o 
  -1   8   4     1151.68     1134.69     16.02 o 
   0   8   4      222.58      229.45      8.05 o 
   1   8   4     1013.69     1012.16     16.54 o 
   2   8   4      535.48      550.44     13.03 o 
   3   8   4       19.72       22.20      5.65 o 
   4   8   4      246.94      226.25     12.14 o 
   5   8   4      152.28      123.47      8.46 o 
   6   8   4        2.78       -0.08      5.64 o 
   7   8   4        2.01       -2.62      5.79 o 
   8   8   4       16.06        4.54      6.40 o 
   9   8   4       10.09        6.69      6.62 o 
  10   8   4        1.09       -9.53      6.35 o 
  11   8   4        0.81       -8.30      6.87 o 
  12   8   4        1.71       -2.33      7.58 o 
 -14   9   4       39.57       23.51      9.67 o 
 -13   9   4      116.63      126.76     12.76 o 
 -12   9   4      300.75      314.98     13.98 o 
 -11   9   4       17.16       25.47      6.69 o 
 -10   9   4      483.69      492.34     14.87 o 
  -9   9   4        6.07        6.56      5.69 o 
  -8   9   4     1147.83     1164.12     22.68 o 
  -7   9   4       10.86        0.77      5.39 o 
  -6   9   4     1746.31     1701.50     28.27 o 
  -5   9   4      127.73      103.56      7.92 o 
  -4   9   4     3776.84     3710.89     39.96 o 
  -3   9   4     1224.12     1147.22     15.68 o 
  -2   9   4     3015.86     2941.55     28.29 o 
  -1   9   4      512.94      508.11     11.01 o 
   0   9   4     3126.69     3009.17     33.73 o 
   1   9   4     2542.54     2492.24     35.58 o 
   2   9   4     3009.05     2986.52     41.62 o 
   3   9   4     1275.92     1271.23     23.66 o 
   4   9   4      714.66      669.50     17.04 o 
   5   9   4     1542.11     1589.27     28.14 o 
   6   9   4      588.80      615.46     17.27 o 
   7   9   4     1013.19     1039.98     22.94 o 
   8   9   4      149.90      121.75      9.78 o 
   9   9   4      534.00      557.83     17.97 o 
  10   9   4        6.28       -0.30      6.93 o 
  11   9   4      361.09      367.92     16.54 o 
 -13  10   4      429.04      467.86     21.06 o 
 -12  10   4       40.92       37.78     10.00 o 
 -11  10   4      823.69      865.93     26.18 o 
 -10  10   4        1.66        9.35      6.82 o 
  -9  10   4     1078.60     1129.18     23.27 o 
  -8  10   4        0.19        2.91      5.79 o 
  -7  10   4     1224.90     1253.81     24.13 o 
  -6  10   4       88.34       79.39      7.85 o 
  -5  10   4     1798.94     1860.55     30.82 o 
  -4  10   4      256.27      250.36     11.09 o 
  -3  10   4     1593.07     1642.12     24.72 o 
  -2  10   4      372.91      397.48     17.35 o 
  -1  10   4     1120.75     1201.34     18.05 o 
   0  10   4      566.92      585.45     13.59 o 
   1  10   4     1467.28     1476.90     23.10 o 
   2  10   4      882.60      934.61     20.03 o 
   3  10   4      845.13      862.67     19.32 o 
   4  10   4      669.38      688.58     23.27 o 
   5  10   4      803.65      822.92     20.19 o 
   6  10   4      541.73      544.10     17.10 o 
   7  10   4      305.88      316.44     14.79 o 
   8  10   4      658.98      728.51     20.65 o 
   9  10   4      303.96      292.47     14.89 o 
  10  10   4      297.82      353.91     16.28 o 
 -11  11   4       22.12       20.64     10.28 o 
 -10  11   4       11.87       -9.62      8.74 o 
  -9  11   4        7.00       -4.58      6.70 o 
  -8  11   4       59.84       68.26      7.39 o 
  -7  11   4        7.26        4.02      5.95 o 
  -6  11   4       10.09        3.18      6.00 o 
  -5  11   4        5.18       -2.77      5.75 o 
  -4  11   4      226.93      223.67     11.37 o 
  -3  11   4       43.65       29.47      6.59 o 
  -2  11   4      129.33      131.16     13.61 o 
  -1  11   4       46.88       52.46      6.92 o 
   0  11   4      166.43      165.33      7.85 o 
   1  11   4       53.40       55.49      6.26 o 
   2  11   4       48.75       51.37      7.13 o 
   3  11   4       28.99       38.01      6.91 o 
   4  11   4        5.58       -1.45      6.09 o 
   5  11   4       29.62       27.34      7.23 o 
   6  11   4        0.97       -9.51      6.34 o 
   7  11   4        8.43        4.29      7.18 o 
   8  11   4        4.22        2.93      7.71 o 
  -9  12   4      524.23      562.25     28.79 o 
  -8  12   4       69.73       45.51     10.14 o 
  -7  12   4      794.80      830.47     18.88 o 
  -6  12   4      245.39      247.33     11.69 o 
  -5  12   4     1246.97     1287.93     23.40 o 
  -4  12   4      327.70      312.44     12.43 o 
  -3  12   4     1331.16     1319.68     34.61 o 
  -2  12   4      577.23      577.22     25.67 o 
  -1  12   4     1305.76     1275.85     74.64 o 
   0  12   4      351.80      399.83     15.17 o 
   1  12   4     1194.42     1192.03     25.27 o 
   2  12   4      476.10      516.55     13.61 o 
   3  12   4      696.97      679.16     18.68 o 
   4  12   4      294.58      316.64     14.54 o 
   5  12   4      357.52      364.63     15.35 o 
   6  12   4      249.52      267.66     14.43 o 
  -5  13   4      178.36      177.05     14.12 o 
  -4  13   4      747.13      818.70     25.78 o 
  -3  13   4      156.21      154.57     16.95 o 
  -2  13   4      822.53      903.36     34.11 o 
  -1  13   4      149.15      144.36     16.56 o 
   0  13   4      895.30      936.62     35.38 o 
   1  13   4      127.72      148.18     17.26 o 
   2  13   4      899.26      964.98     23.99 o 
 -19   1   5        0.77        1.84      8.90 o 
 -18   1   5      102.74      112.68     10.60 o 
 -17   1   5        9.64        6.74      7.15 o 
 -16   1   5      322.93      339.70     12.80 o 
 -15   1   5       13.22        7.02      5.78 o 
 -14   1   5     1052.45     1118.05     26.28 o 
 -13   1   5        7.02        1.86      3.15 o 
 -12   1   5     1702.15     1700.99     25.50 o 
 -11   1   5      217.20      227.50      9.83 o 
 -10   1   5     1993.67     2030.36     27.63 o 
  -9   1   5       81.49       62.29      3.94 o 
  -8   1   5     7262.19     7242.63     66.90 o 
  -7   1   5     1994.05     1958.37     19.00 o 
  -6   1   5     2935.19     2883.17     26.02 o 
  -5   1   5     1571.43     1703.81     15.93 o 
  -4   1   5     4293.59     4078.07     41.53 o 
  -3   1   5     3301.46     3325.45     34.05 o 
  -2   1   5     7716.11     7894.27     78.94 o 
  -1   1   5       19.60       27.83      1.90 o 
   0   1   5    12446.93    12443.43    121.85 o 
   1   1   5      407.63      466.06     11.65 o 
   2   1   5     4955.96     4891.64     51.69 o 
   3   1   5     2573.40     2679.29     28.74 o 
   4   1   5     9822.53     9799.14     96.14 o 
   5   1   5     2732.45     2735.62     30.17 o 
   6   1   5     7914.22     7722.71    192.95 o 
   7   1   5     3761.29     3840.00     42.07 o 
   8   1   5     1421.79     1469.66     18.37 o 
   9   1   5     1742.45     1734.21     21.10 o 
  10   1   5     1922.62     2049.81     27.12 o 
  11   1   5     2214.32     2172.69     51.25 o 
  12   1   5      291.44      356.43     13.38 o 
  13   1   5      462.31      471.00     24.02 o 
  14   1   5      103.53       95.14     13.97 o 
  15   1   5      361.27      355.35     23.28 o 
 -19   2   5       69.17       78.27     10.25 o 
 -18   2   5      156.94      168.04     17.28 o 
 -17   2   5      168.43      187.18     12.36 o 
 -16   2   5      125.63      118.66      8.94 o 
 -15   2   5     1125.53     1200.14     23.13 o 
 -14   2   5      573.34      585.32     13.69 o 
 -13   2   5     1845.08     1897.56     28.96 o 
 -12   2   5      173.59      174.34     12.53 o 
 -11   2   5     2447.02     2456.55     33.37 o 
 -10   2   5      861.06      839.99     15.19 o 
  -9   2   5     9107.64     9399.87    105.87 o 
  -8   2   5      516.53      470.26     10.13 o 
  -7   2   5     5750.77     5566.34     57.56 o 
  -6   2   5      764.77      783.09     10.75 o 
  -5   2   5    10201.84    10569.89    104.78 o 
  -4   2   5      204.08      179.52     10.91 o 
  -3   2   5     5220.04     5255.86     44.26 o 
  -2   2   5       64.57       83.58      3.22 o 
  -1   2   5    16570.90    16981.44    261.04 o 
   0   2   5      848.89      896.80     30.73 o 
   1   2   5     4775.40     4890.86     49.33 o 
   2   2   5     4015.18     4132.65     47.50 o 
   3   2   5     5531.04     5616.98     56.24 o 
   4   2   5     1713.56     1674.78     19.49 o 
   5   2   5     8521.32     8650.41     78.13 o 
   6   2   5     5523.79     5524.82     51.72 o 
   7   2   5     1835.82     1946.66     21.34 o 
   8   2   5     1206.72     1153.46     14.80 o 
   9   2   5     2197.82     2321.32     29.37 o 
  10   2   5     1029.39      989.65     23.82 o 
  11   2   5      739.66      816.53     21.95 o 
  12   2   5      838.45      799.81     22.69 o 
  13   2   5      299.85      354.19     14.15 o 
  14   2   5      117.41      102.72     14.50 o 
  15   2   5      127.69      128.27     15.83 o 
 -18   3   5        0.05       -2.65      7.53 o 
 -17   3   5        1.92        3.29      5.67 o 
 -16   3   5        3.11       -3.95      7.10 o 
 -15   3   5      187.62      166.73     18.25 o 
 -14   3   5       41.42       31.89     11.23 o 
 -13   3   5        1.68       -9.36      6.24 o 
 -12   3   5      147.23      131.16     11.36 o 
 -11   3   5     1381.04     1431.77     43.72 o 
 -10   3   5      652.53      615.10     12.96 o 
  -9   3   5      500.17      462.65     10.35 o 
  -8   3   5      639.58      549.65     11.88 o 
  -7   3   5     1609.85     1691.65     18.30 o 
  -6   3   5     1068.56     1027.80     16.89 o 
  -5   3   5        5.66       -0.53      1.90 o 
  -4   3   5      123.41      122.39      4.16 o 
  -3   3   5      512.19      530.41     11.71 o 
  -2   3   5       53.15       46.31      3.32 o 
  -1   3   5     1032.61     1031.01     12.08 o 
   0   3   5     1174.22     1203.83     18.01 o 
   1   3   5     3563.86     3703.48     39.23 o 
   2   3   5     1303.92     1329.27     23.99 o 
   3   3   5       96.28       91.95      6.04 o 
   4   3   5     1043.35     1007.33     12.41 o 
   5   3   5     1097.63     1060.27     14.29 o 
   6   3   5      130.85      101.26      6.45 o 
   7   3   5      380.97      401.96      8.85 o 
   8   3   5      277.22      237.83      9.00 o 
   9   3   5       39.96       37.43      6.78 o 
  10   3   5       28.69       37.25      6.49 o 
  11   3   5      101.71       91.56      8.31 o 
  12   3   5        1.23        3.71      6.32 o 
  13   3   5       35.09       35.56      9.21 o 
  14   3   5        0.18       -9.49      6.33 o 
  15   3   5        5.66       -2.15     10.77 o 
 -18   4   5       72.68       69.00      7.93 o 
 -17   4   5      101.65       83.66      8.66 o 
 -16   4   5       94.68       83.98      9.81 o 
 -15   4   5      248.60      232.20     13.26 o 
 -14   4   5      356.81      320.56     14.75 o 
 -13   4   5      231.41      212.37     19.23 o 
 -12   4   5      285.36      258.59     12.18 o 
 -11   4   5      807.04      806.21     16.82 o 
 -10   4   5       26.80       19.01      3.72 o 
  -9   4   5     1342.73     1375.40     16.41 o 
  -8   4   5      571.99      614.41      9.22 o 
  -7   4   5     3842.25     4005.45     43.37 o 
  -6   4   5      120.42      116.58      5.00 o 
  -5   4   5     3060.23     2957.79     27.06 o 
  -4   4   5       43.26       56.14      2.94 o 
  -3   4   5    11224.80    11401.14     94.80 o 
  -2   4   5     1519.83     1711.49     16.85 o 
  -1   4   5     5560.03     5427.21     51.08 o 
   0   4   5      204.84      242.95      6.94 o 
   1   4   5    12070.99    11849.35    107.70 o 
   2   4   5      578.73      635.22     14.67 o 
   3   4   5     4066.37     3877.63     37.46 o 
   4   4   5     1589.66     1668.77     18.60 o 
   5   4   5     3424.53     3264.23     32.99 o 
   6   4   5      677.52      674.46     10.46 o 
   7   4   5     2678.28     2644.84     37.57 o 
   8   4   5      478.44      478.93     15.77 o 
   9   4   5      378.60      357.67     14.16 o 
  10   4   5      724.23      707.40     20.23 o 
  11   4   5      284.62      250.52     12.28 o 
  12   4   5      302.45      314.59     13.63 o 
  13   4   5      203.47      184.19     11.12 o 
  14   4   5      119.81      114.36      9.94 o 
 -18   5   5       93.33       95.61      9.76 o 
 -17   5   5      203.71      214.88     21.53 o 
 -16   5   5      190.04      200.30     13.02 o 
 -15   5   5      218.59      229.93     13.59 o 
 -14   5   5      718.27      720.54     20.82 o 
 -13   5   5      423.96      432.82     16.28 o 
 -12   5   5     1538.33     1503.68     53.24 o 
 -11   5   5      366.10      346.11     11.43 o 
 -10   5   5     2850.95     2787.42     38.74 o 
  -9   5   5      136.47      144.88      8.50 o 
  -8   5   5     7826.13     7859.20     81.36 o 
  -7   5   5       29.72       33.21      3.52 o 
  -6   5   5     9738.73     9379.20     95.53 o 
  -5   5   5      232.40      218.77      8.24 o 
  -4   5   5    12720.33    12036.16    101.39 o 
  -3   5   5     1785.05     1744.16     25.06 o 
  -2   5   5    18264.77    17871.65    148.06 o 
  -1   5   5     2152.82     2222.58     23.70 o 
   0   5   5    10944.45    10566.76    105.10 o 
   1   5   5     1819.10     1812.30     23.37 o 
   2   5   5    10544.74    10358.32    104.64 o 
   3   5   5     2719.59     2898.86     32.73 o 
   4   5   5     4652.16     4588.88     44.48 o 
   5   5   5     1138.44     1115.47     20.18 o 
   6   5   5     3555.78     3437.70     46.09 o 
   7   5   5     1169.57     1115.92     21.46 o 
   8   5   5      754.80      729.53     17.44 o 
   9   5   5      748.09      742.00     18.34 o 
  10   5   5      722.06      725.97     21.71 o 
  11   5   5      347.48      307.83     15.44 o 
  12   5   5      102.88       97.62      9.33 o 
  13   5   5      308.58      299.60     14.34 o 
  14   5   5       51.50       48.89      8.66 o 
 -17   6   5       11.76       19.81      7.64 o 
 -16   6   5       55.38       52.75      8.15 o 
 -15   6   5       94.49       96.14     10.19 o 
 -14   6   5        4.43       13.19      7.31 o 
 -13   6   5      113.10       97.09      9.97 o 
 -12   6   5        3.72       10.83      6.04 o 
 -11   6   5      515.36      540.31     14.94 o 
 -10   6   5      194.67      206.68     13.80 o 
  -9   6   5      535.96      515.86     14.70 o 
  -8   6   5      102.23       92.25      6.63 o 
  -7   6   5     1610.58     1697.33     22.31 o 
  -6   6   5       61.40       74.35      5.07 o 
  -5   6   5     1762.21     1774.00     18.61 o 
  -4   6   5      250.55      249.27      6.79 o 
  -3   6   5     1993.36     2173.28     24.05 o 
  -2   6   5      775.05      776.50     13.79 o 
  -1   6   5     1545.60     1548.77     18.38 o 
   0   6   5      593.69      626.53     16.50 o 
   1   6   5      336.97      346.05      7.73 o 
   2   6   5     1151.96     1121.65     16.14 o 
   3   6   5      442.11      419.91     16.88 o 
   4   6   5        5.07       -2.55      4.52 o 
   5   6   5        6.43       -4.55      4.68 o 
   6   6   5      208.63      166.89      9.54 o 
   7   6   5        5.29        2.43      5.45 o 
   8   6   5       29.20       21.96      6.55 o 
   9   6   5       10.20       -6.80      6.17 o 
  10   6   5       15.71        0.67      6.81 o 
  11   6   5       29.78       12.07      8.02 o 
  12   6   5        9.03        9.64      8.33 o 
  13   6   5       10.68       14.85      7.62 o 
 -16   7   5       41.19       48.74     10.57 o 
 -15   7   5       68.19       78.19     10.53 o 
 -14   7   5       66.89       75.70      9.91 o 
 -13   7   5      444.44      482.21     15.38 o 
 -12   7   5      587.58      577.39     16.21 o 
 -11   7   5       94.96      104.74      8.41 o 
 -10   7   5      554.63      562.92     15.26 o 
  -9   7   5      381.99      388.12     12.56 o 
  -8   7   5     2307.49     2327.86     34.39 o 
  -7   7   5       48.81       50.15      6.02 o 
  -6   7   5     4759.76     4716.31     46.95 o 
  -5   7   5      160.29      150.81      5.46 o 
  -4   7   5     2886.82     2936.68     28.92 o 
  -3   7   5      744.12      742.93     16.70 o 
  -2   7   5     8438.91     8260.83     71.71 o 
  -1   7   5      268.01      281.29      7.41 o 
   0   7   5     3011.30     2985.34     34.71 o 
   1   7   5      566.90      554.74     10.95 o 
   2   7   5     2717.96     2706.35     37.00 o 
   3   7   5     1631.78     1652.37     26.23 o 
   4   7   5     1427.48     1396.90     24.12 o 
   5   7   5      518.54      504.57     14.26 o 
   6   7   5      377.79      387.98     13.21 o 
   7   7   5      344.47      348.71     13.36 o 
   8   7   5      317.93      285.33     12.82 o 
   9   7   5      298.00      279.26     13.26 o 
  10   7   5       81.73       67.90      8.70 o 
  11   7   5      120.31      111.97     10.24 o 
  12   7   5       28.20       13.15      9.02 o 
  13   7   5       50.54       42.30      8.92 o 
 -15   8   5      165.01      149.53     13.27 o 
 -14   8   5      246.51      264.09     15.35 o 
 -13   8   5      902.67      899.00     21.10 o 
 -12   8   5       15.95        9.21      6.56 o 
 -11   8   5     1900.35     1894.84     31.68 o 
 -10   8   5        1.41        8.42      5.65 o 
  -9   8   5     3024.39     2981.25     42.77 o 
  -8   8   5       28.43       43.11      6.63 o 
  -7   8   5     6142.38     6128.19     76.32 o 
  -6   8   5     1007.16     1004.59     41.29 o 
  -5   8   5     6129.63     6207.77     60.84 o 
  -4   8   5      910.01      938.77     35.20 o 
  -3   8   5     8689.37     8753.87     71.64 o 
  -2   8   5     1220.72     1276.03     37.09 o 
  -1   8   5     4881.33     4997.83     50.26 o 
   0   8   5     2245.48     2291.74     33.40 o 
   1   8   5     5394.73     5561.80     67.68 o 
   2   8   5      433.52      492.24     13.62 o 
   3   8   5     2804.88     2823.67     39.81 o 
   4   8   5     1184.41     1161.04     22.25 o 
   5   8   5     1419.81     1463.60     26.22 o 
   6   8   5      380.36      368.69     13.73 o 
   7   8   5      952.73      982.69     21.81 o 
   8   8   5      338.82      295.92     13.35 o 
   9   8   5      473.83      453.40     16.01 o 
  10   8   5      341.06      297.62     14.27 o 
  11   8   5      142.00      121.39     10.91 o 
  12   8   5      152.73      135.09     11.37 o 
 -14   9   5        7.24       -5.34      8.55 o 
 -13   9   5        0.09       -6.92      6.32 o 
 -12   9   5       26.22       14.59      6.93 o 
 -11   9   5       57.25       49.32      7.41 o 
 -10   9   5        6.77       -8.85      5.90 o 
  -9   9   5        1.62       -2.37      5.60 o 
  -8   9   5      106.78      114.43      8.55 o 
  -7   9   5      114.47       97.91      8.06 o 
  -6   9   5      676.77      644.66     16.30 o 
  -5   9   5      150.23      128.09      8.50 o 
  -4   9   5      707.54      704.45     12.98 o 
  -3   9   5        5.80        3.99      3.39 o 
  -2   9   5     3208.31     3106.42     31.80 o 
  -1   9   5      121.82      101.32      7.45 o 
   0   9   5     1184.96     1111.90     22.63 o 
   1   9   5       24.23       29.98      6.03 o 
   2   9   5     2994.10     2994.16     42.07 o 
   3   9   5       10.66       22.03      6.21 o 
   4   9   5     1107.71     1041.61     21.62 o 
   5   9   5       48.21       36.70      7.04 o 
   6   9   5      408.65      391.45     16.56 o 
   7   9   5       61.53       58.96      8.31 o 
   8   9   5      334.23      301.13     14.23 o 
   9   9   5       38.31       30.84      7.95 o 
  10   9   5       55.92       48.51      8.85 o 
  11   9   5       22.18       14.33      8.34 o 
 -13  10   5       45.71       42.36     10.63 o 
 -12  10   5      201.71      247.02     20.42 o 
 -11  10   5      263.98      256.61     14.01 o 
 -10  10   5      204.57      225.82     16.35 o 
  -9  10   5      518.11      516.01     15.86 o 
  -8  10   5      326.47      327.29     13.12 o 
  -7  10   5      556.07      507.74     15.20 o 
  -6  10   5      389.97      362.38     13.53 o 
  -5  10   5      914.17      878.78     19.64 o 
  -4  10   5       10.53        4.93      5.71 o 
  -3  10   5      864.92      825.67     14.63 o 
  -2  10   5       46.73       40.43      5.76 o 
  -1  10   5      317.34      301.79      8.78 o 
   0  10   5      149.81      153.69      8.20 o 
   1  10   5      682.52      639.67     14.71 o 
   2  10   5     1256.24     1216.14     23.41 o 
   3  10   5      102.45       93.55      8.35 o 
   4  10   5      427.43      456.32     15.85 o 
   5  10   5      119.67      104.55      9.43 o 
   6  10   5     1024.93     1034.10     28.56 o 
   7  10   5      113.11      105.41      9.64 o 
   8  10   5      212.23      224.83     13.30 o 
   9  10   5       11.01        5.85      7.69 o 
 -11  11   5       99.52      125.57     13.04 o 
 -10  11   5      883.63      878.19     21.44 o 
  -9  11   5       47.69       50.04      8.50 o 
  -8  11   5     1091.52     1083.99     27.15 o 
  -7  11   5       36.74       36.42      7.43 o 
  -6  11   5     1269.64     1254.86     24.94 o 
  -5  11   5       34.04       31.99      6.83 o 
  -4  11   5     1443.14     1395.81     26.34 o 
  -3  11   5       16.42       14.67      7.25 o 
  -2  11   5      793.79      825.14     19.78 o 
  -1  11   5       14.89       23.72      6.20 o 
   0  11   5     1244.45     1195.81     23.98 o 
   1  11   5      182.00      189.20     11.79 o 
   2  11   5      864.48      874.37     18.26 o 
   3  11   5      365.44      394.73     14.05 o 
   4  11   5      848.89      866.17     20.85 o 
   5  11   5      240.24      260.02     14.09 o 
   6  11   5      559.15      551.27     18.04 o 
   7  11   5      407.36      442.76     16.97 o 
  -9  12   5      160.77      140.78     13.29 o 
  -8  12   5       16.11       12.83      6.44 o 
  -7  12   5      157.65      130.00      9.15 o 
  -6  12   5        2.78        5.49      6.95 o 
  -5  12   5      286.86      287.49     13.38 o 
  -4  12   5       15.01       22.69      8.86 o 
  -3  12   5      186.32      170.00     19.60 o 
  -2  12   5        2.12        2.78     10.35 o 
  -1  12   5      204.13      184.91     17.48 o 
   0  12   5        4.62       14.34      6.97 o 
   1  12   5      241.18      250.96     13.40 o 
   2  12   5       18.97       22.47      8.97 o 
   3  12   5      237.99      258.94     12.17 o 
   4  12   5       18.95       17.56      7.48 o 
   5  12   5      152.60      134.09     10.74 o 
  -5  13   5        1.63       -7.06      7.18 o 
  -4  13   5      174.54      177.05     17.51 o 
  -3  13   5       33.04       36.68     15.61 o 
  -2  13   5       75.88       72.65     14.98 o 
  -1  13   5       15.75        6.81     11.80 o 
   0  13   5      114.55      117.12     16.17 o 
   1  13   5       49.52       61.00     11.37 o 
 -19   0   6      205.26      195.31     23.53 o 
 -18   0   6      111.14      109.10     17.25 o 
 -17   0   6      338.10      292.11     23.31 o 
 -16   0   6      127.39      103.47     11.99 o 
 -15   0   6      867.58      796.81     24.59 o 
 -14   0   6      168.80      140.03     11.54 o 
 -13   0   6     1097.74     1167.74     23.46 o 
 -12   0   6      408.17      441.31     13.17 o 
 -11   0   6      436.50      428.52     12.00 o 
 -10   0   6      346.28      297.81      9.67 o 
  -9   0   6     6608.08     6967.05     91.73 o 
  -8   0   6     1511.01     1516.53     23.76 o 
  -7   0   6     4123.91     3919.87     52.66 o 
  -6   0   6     1362.60     1321.76     19.96 o 
  -5   0   6    17859.62    18348.65    204.74 o 
  -4   0   6     1514.30     1504.38     27.80 o 
  -3   0   6    41231.79    41495.12    904.69 o 
  -2   0   6      489.22      462.53      9.08 o 
  -1   0   6    54306.45    53558.94    681.45 o 
   0   0   6        4.59        7.92      2.49 o 
   1   0   6    57282.34    56339.61   1106.44 o 
   2   0   6        3.00        4.59      6.21 o 
   3   0   6    27112.21    27434.37    428.00 o 
   4   0   6     3828.18     4067.03     94.37 o 
   5   0   6    27262.92    26645.35    407.29 o 
   6   0   6      338.39      340.21     11.34 o 
   7   0   6     6537.62     6325.28     85.09 o 
   8   0   6     2471.31     2464.85     38.81 o 
   9   0   6     2620.47     2643.05     41.63 o 
  10   0   6      500.67      523.86     16.66 o 
  11   0   6     1476.71     1391.68     54.16 o 
  12   0   6      548.94      502.39     33.62 o 
  13   0   6      163.36      134.18     21.29 o 
  14   0   6      160.64      153.32     22.91 o 
  15   0   6       91.91       63.48     18.62 o 
 -19   1   6        9.66        4.22      9.99 o 
 -18   1   6       27.94       19.59     10.64 o 
 -17   1   6       85.48       93.55      9.89 o 
 -16   1   6       56.05       49.44      8.04 o 
 -15   1   6      224.51      205.00      9.67 o 
 -14   1   6      120.43      107.48      6.68 o 
 -13   1   6       24.86       17.70      4.44 o 
 -12   1   6      412.74      429.27     10.17 o 
 -11   1   6      328.14      321.87      8.32 o 
 -10   1   6     2219.88     2313.35     24.94 o 
  -9   1   6       41.89       34.74      3.41 o 
  -8   1   6     5212.26     5244.63     49.32 o 
  -7   1   6       29.58       25.54      2.98 o 
  -6   1   6     9229.46     9538.27     80.14 o 
  -5   1   6       14.50       19.88      3.28 o 
  -4   1   6    10066.73     9900.02    109.24 o 
  -3   1   6      599.37      695.29     22.71 o 
  -2   1   6    25119.42    25214.54    448.55 o 
  -1   1   6      983.42      875.18     10.65 o 
   0   1   6     8650.44     8296.70     74.49 o 
   1   1   6       38.95       22.06      5.36 o 
   2   1   6    12161.54    12114.64    131.60 o 
   3   1   6      683.19      748.02     11.06 o 
   4   1   6     5358.35     5179.80     53.20 o 
   5   1   6      340.33      368.57     12.99 o 
   6   1   6     2968.36     2826.80     32.03 o 
   7   1   6        1.31        1.23      2.07 o 
   8   1   6     1621.01     1562.19     19.52 o 
   9   1   6       38.77       42.95      4.47 o 
  10   1   6      272.52      287.52     12.35 o 
  11   1   6       19.91       33.18      6.60 o 
  12   1   6      481.72      419.19     22.63 o 
  13   1   6       31.00       39.15     11.83 o 
  14   1   6       10.02       12.65     10.88 o 
  15   1   6        1.90        0.74     10.75 o 
 -19   2   6       15.52       19.64      7.93 o 
 -18   2   6       14.10       13.39      7.54 o 
 -17   2   6       36.63       27.40      7.96 o 
 -16   2   6       30.55       23.46      6.87 o 
 -15   2   6       64.45       58.80      7.34 o 
 -14   2   6      125.65      120.77      8.28 o 
 -13   2   6      138.27      132.17      6.95 o 
 -12   2   6      415.16      396.35      9.96 o 
 -11   2   6      187.79      158.71      7.51 o 
 -10   2   6      115.29       96.59      5.57 o 
  -9   2   6        9.37        7.51      2.97 o 
  -8   2   6     2053.25     2069.43     31.01 o 
  -7   2   6     1810.32     1824.29     24.51 o 
  -6   2   6     1989.23     1752.70     24.27 o 
  -5   2   6      384.96      476.17      8.23 o 
  -4   2   6     1220.07     1296.72     15.51 o 
  -3   2   6     3448.62     3457.59     36.02 o 
  -2   2   6     2495.39     2636.93     25.45 o 
  -1   2   6     3902.19     4053.53     37.88 o 
   0   2   6     1114.26     1269.89     17.26 o 
   1   2   6     2256.55     2072.37     28.84 o 
   2   2   6        2.33       -0.59      2.43 o 
   3   2   6     6659.20     6752.01     75.99 o 
   4   2   6       22.39       11.06      3.36 o 
   5   2   6     3541.45     3478.06     42.63 o 
   6   2   6      516.04      503.86     10.15 o 
   7   2   6     1940.94     2007.68     22.13 o 
   8   2   6      141.48      142.73      6.15 o 
   9   2   6      901.26      919.86     24.68 o 
  10   2   6      450.68      438.99     22.67 o 
  11   2   6      377.63      395.60     28.92 o 
  12   2   6       86.21       76.47      8.25 o 
  13   2   6       67.35       43.58     12.31 o 
  14   2   6       47.22       35.36     11.80 o 
 -19   3   6      144.45      136.03     12.06 o 
 -18   3   6       18.95       25.94      7.22 o 
 -17   3   6      260.79      279.43     13.00 o 
 -16   3   6      353.17      358.57     13.81 o 
 -15   3   6      751.47      751.77     21.00 o 
 -14   3   6      296.38      310.06     14.08 o 
 -13   3   6     1571.18     1622.50     31.09 o 
 -12   3   6     1584.77     1565.16     29.27 o 
 -11   3   6     1137.01     1153.29     19.30 o 
 -10   3   6     2356.42     2223.89     27.33 o 
  -9   3   6     3589.63     3618.73     36.11 o 
  -8   3   6     8980.75     8995.07     82.69 o 
  -7   3   6     3075.02     3130.76     30.86 o 
  -6   3   6     9928.35     9895.01     99.29 o 
  -5   3   6      422.75      357.66      7.19 o 
  -4   3   6    19418.96    19492.89    190.27 o 
  -3   3   6     2317.17     2404.17     48.21 o 
  -2   3   6    25431.76    25514.83    399.86 o 
  -1   3   6     1049.30     1267.19     19.39 o 
   0   3   6    25876.95    25674.51    316.52 o 
   1   3   6        0.23        8.02      5.49 o 
   2   3   6    14479.31    14840.89    160.99 o 
   3   3   6     2185.43     2408.73     46.76 o 
   4   3   6    12271.46    12303.18    120.33 o 
   5   3   6      832.39      796.47     11.83 o 
   6   3   6     7208.40     7189.07     73.05 o 
   7   3   6     1549.49     1536.40     23.55 o 
   8   3   6     1868.59     1887.01     33.53 o 
   9   3   6      212.66      214.90     12.39 o 
  10   3   6     1548.68     1571.35     27.52 o 
  11   3   6      876.42      815.72     19.42 o 
  12   3   6      344.08      361.55     14.16 o 
  13   3   6       58.92       41.61      9.71 o 
  14   3   6      229.48      215.46     24.81 o 
 -18   4   6       80.81       83.97      8.14 o 
 -17   4   6       22.27       15.17      7.95 o 
 -16   4   6       72.86       59.77     10.32 o 
 -15   4   6      359.67      334.00     15.42 o 
 -14   4   6      133.77      129.83     10.22 o 
 -13   4   6      425.90      387.00     14.53 o 
 -12   4   6       19.96        2.65      5.89 o 
 -11   4   6     1580.30     1508.02     24.75 o 
 -10   4   6       21.51       13.87      3.27 o 
  -9   4   6     2035.85     1970.76     21.83 o 
  -8   4   6      104.86       99.32      4.12 o 
  -7   4   6     4677.42     4655.70     44.69 o 
  -6   4   6      708.34      763.67     22.69 o 
  -5   4   6     4208.43     4022.72     39.22 o 
  -4   4   6      750.41      856.65     31.29 o 
  -3   4   6     4362.43     4077.00     38.67 o 
  -2   4   6      196.19      217.46      8.07 o 
  -1   4   6     6019.02     6051.26     56.90 o 
   0   4   6     1267.61     1366.96     33.09 o 
   1   4   6     2351.29     2225.23     26.22 o 
   2   4   6        5.52        6.10      3.39 o 
   3   4   6     3128.99     3026.00     34.11 o 
   4   4   6        3.94        4.68      3.12 o 
   5   4   6     1731.40     1683.15     22.14 o 
   6   4   6       72.17       57.06      6.98 o 
   7   4   6     1310.60     1256.07     25.69 o 
   8   4   6        1.94       -8.20      5.46 o 
   9   4   6      336.59      330.71     20.62 o 
  10   4   6       66.94       58.58      8.60 o 
  11   4   6      650.12      603.18     17.30 o 
  12   4   6       24.42       15.52      7.23 o 
  13   4   6       12.84       -0.70      6.88 o 
  14   4   6       64.88       61.97      8.74 o 
 -18   5   6        6.21        1.16      7.12 o 
 -17   5   6        0.72       -0.84      7.58 o 
 -16   5   6        6.80        4.63      7.14 o 
 -15   5   6        6.87        4.07      6.96 o 
 -14   5   6       10.29        0.56      6.87 o 
 -13   5   6      142.34      161.82     11.29 o 
 -12   5   6       23.55       20.19      6.01 o 
 -11   5   6       26.70       12.23      5.11 o 
 -10   5   6       24.33       14.11      4.88 o 
  -9   5   6      586.21      607.09     13.90 o 
  -8   5   6      113.68      111.29     14.86 o 
  -7   5   6      136.27       97.94      4.57 o 
  -6   5   6       89.11       98.40      6.59 o 
  -5   5   6      590.49      517.85      7.67 o 
  -4   5   6        5.68        1.34      1.73 o 
  -3   5   6       47.31       21.97      2.43 o 
  -2   5   6       61.83       48.41      3.07 o 
  -1   5   6      121.04       91.13      4.48 o 
   0   5   6      456.09      415.39      8.85 o 
   1   5   6        2.46        0.63      2.10 o 
   2   5   6     1648.91     1572.07     23.55 o 
   3   5   6       74.04       64.44      4.32 o 
   4   5   6      326.81      327.07      9.96 o 
   5   5   6      888.13      922.22     25.06 o 
   6   5   6     1596.71     1569.50     26.33 o 
   7   5   6        1.96       -7.57      5.04 o 
   8   5   6       77.78       78.08     10.63 o 
   9   5   6      542.08      540.81     18.43 o 
  10   5   6       90.84       95.06     10.24 o 
  11   5   6       77.89       69.24      9.72 o 
  12   5   6       18.08       25.02      7.53 o 
  13   5   6       13.40       22.15      7.74 o 
 -17   6   6      148.71      178.98     16.06 o 
 -16   6   6      340.73      379.46     17.18 o 
 -15   6   6      120.69      137.34     11.49 o 
 -14   6   6      933.28      942.88     24.54 o 
 -13   6   6     1562.11     1595.29     30.96 o 
 -12   6   6     1565.00     1592.81     27.73 o 
 -11   6   6     1229.40     1194.29     22.38 o 
 -10   6   6     1584.88     1556.24     26.03 o 
  -9   6   6     4296.69     4252.20     55.16 o 
  -8   6   6     2166.19     2148.13     31.75 o 
  -7   6   6     5982.41     5972.57     63.90 o 
  -6   6   6     1301.10     1275.81     14.63 o 
  -5   6   6     4398.38     4283.43     39.26 o 
  -4   6   6      124.51      119.51      6.49 o 
  -3   6   6     6884.52     7159.58     62.12 o 
  -2   6   6       62.91       66.40      4.18 o 
  -1   6   6     5766.44     5908.38     56.90 o 
   0   6   6      106.17      112.75      7.59 o 
   1   6   6     2795.01     2944.83     30.92 o 
   2   6   6     1228.67     1266.99     30.42 o 
   3   6   6     4173.04     4277.96     53.99 o 
   4   6   6      679.20      693.07     15.73 o 
   5   6   6     2590.07     2640.09     37.92 o 
   6   6   6      424.76      407.14     18.50 o 
   7   6   6     1350.55     1401.80     25.62 o 
   8   6   6      588.40      593.45     16.82 o 
   9   6   6     1549.59     1622.79     33.51 o 
  10   6   6      186.99      152.09     11.98 o 
  11   6   6      390.81      435.50     18.46 o 
  12   6   6      292.86      279.85     16.51 o 
  13   6   6      319.73      381.88     18.79 o 
 -16   7   6      136.77      121.45     11.87 o 
 -15   7   6      303.64      356.90     17.26 o 
 -14   7   6      490.20      514.42     19.05 o 
 -13   7   6      479.27      532.28     16.30 o 
 -12   7   6     1247.89     1247.05     24.32 o 
 -11   7   6      339.01      357.49     13.01 o 
 -10   7   6     1704.82     1672.17     28.06 o 
  -9   7   6     1590.61     1652.34     27.30 o 
  -8   7   6     1955.50     1881.55     29.54 o 
  -7   7   6        7.84        5.78      4.89 o 
  -6   7   6     3742.45     3700.83     38.30 o 
  -5   7   6      439.84      425.25     11.96 o 
  -4   7   6     1189.71     1179.39     13.24 o 
  -3   7   6       53.72       47.58      3.34 o 
  -2   7   6     2641.97     2589.82     28.15 o 
  -1   7   6      217.59      203.73      6.80 o 
   0   7   6      933.79      931.92     12.63 o 
   1   7   6      899.56      855.30     16.53 o 
   2   7   6     1562.25     1522.52     24.39 o 
   3   7   6      143.74      130.05     15.09 o 
   4   7   6      887.43      907.14     18.88 o 
   5   7   6      651.14      613.34     21.11 o 
   6   7   6      939.87      918.03     22.52 o 
   7   7   6      141.94      118.19      8.90 o 
   8   7   6      539.54      578.11     17.06 o 
   9   7   6       46.13       34.91      7.50 o 
  10   7   6      496.08      505.08     19.68 o 
  11   7   6       49.85       43.73      9.70 o 
  12   7   6      162.95      165.85     13.50 o 
 -15   8   6        0.89       -5.04      7.94 o 
 -14   8   6       32.15       26.80      7.54 o 
 -13   8   6       75.63       62.78     10.81 o 
 -12   8   6      177.60      198.85     11.44 o 
 -11   8   6      111.08       74.60      8.15 o 
 -10   8   6        3.24       -0.88      5.84 o 
  -9   8   6       29.79       24.77      6.43 o 
  -8   8   6        2.86        0.46      5.42 o 
  -7   8   6      557.83      543.23     14.72 o 
  -6   8   6        4.04        2.28      6.25 o 
  -5   8   6      403.60      401.19      9.65 o 
  -4   8   6       81.70       77.45      5.70 o 
  -3   8   6      972.80      961.70     13.09 o 
  -2   8   6      374.50      382.33      9.07 o 
  -1   8   6      476.95      484.06     10.41 o 
   0   8   6      208.93      202.13      8.12 o 
   1   8   6      233.36      228.50     10.14 o 
   2   8   6      259.66      262.73     10.94 o 
   3   8   6       99.02       78.60      7.21 o 
   4   8   6       21.98        9.56      5.76 o 
   5   8   6        5.28       -1.97      5.70 o 
   6   8   6       20.22        0.06      6.10 o 
   7   8   6       19.08        9.79      6.50 o 
   8   8   6        0.17       -8.90      6.09 o 
   9   8   6        0.28       -5.89      6.67 o 
  10   8   6        0.11       -1.86      7.11 o 
  11   8   6        0.18       -5.54      8.25 o 
 -14   9   6      299.62      295.73     14.18 o 
 -13   9   6      160.21      147.49     10.44 o 
 -12   9   6      758.63      738.29     19.14 o 
 -11   9   6      128.39      111.74      9.03 o 
 -10   9   6     1770.53     1731.58     30.25 o 
  -9   9   6       48.92       40.93      6.83 o 
  -8   9   6     2052.41     2020.90     43.17 o 
  -7   9   6       26.40       18.22      6.12 o 
  -6   9   6     3184.25     3134.03     44.67 o 
  -5   9   6       18.05       29.70      6.39 o 
  -4   9   6     4827.54     4811.54     49.78 o 
  -3   9   6       16.92       16.86      5.03 o 
  -2   9   6     3108.99     3023.78     33.47 o 
  -1   9   6      181.92      178.25      7.90 o 
   0   9   6     3647.19     3613.98     43.26 o 
   1   9   6       17.11       22.09      5.84 o 
   2   9   6     3346.22     3246.30     44.93 o 
   3   9   6      247.36      245.98     12.74 o 
   4   9   6     1123.36     1104.50     22.50 o 
   5   9   6       97.92       84.50      8.25 o 
   6   9   6     1523.11     1538.98     28.89 o 
   7   9   6       87.99       79.16      8.90 o 
   8   9   6      505.47      499.78     17.28 o 
   9   9   6      133.94      115.07     10.37 o 
  10   9   6      260.21      266.82     14.84 o 
 -13  10   6      193.50      231.22     19.79 o 
 -12  10   6      126.72      168.55     20.23 o 
 -11  10   6      395.51      409.23     15.29 o 
 -10  10   6      191.18      197.46     11.46 o 
  -9  10   6      565.82      557.30     16.42 o 
  -8  10   6      119.55      115.65      8.98 o 
  -7  10   6     1036.92     1027.13     21.74 o 
  -6  10   6      212.87      217.94     11.61 o 
  -5  10   6     1527.81     1478.17     26.72 o 
  -4  10   6      182.49      162.08     17.94 o 
  -3  10   6     1737.40     1749.23     25.86 o 
  -2  10   6       28.27       15.89      5.28 o 
  -1  10   6     1703.63     1671.98     35.56 o 
   0  10   6       72.90       59.40      6.07 o 
   1  10   6     1746.44     1696.44     25.91 o 
   2  10   6       10.21       18.96      6.27 o 
   3  10   6     1686.18     1637.22     28.80 o 
   4  10   6        0.23       -1.69      5.90 o 
   5  10   6      675.93      685.88     18.57 o 
   6  10   6       16.90       17.96      7.29 o 
   7  10   6      727.36      689.08     19.89 o 
   8  10   6       47.57       48.99      8.76 o 
 -11  11   6        4.81       18.15      7.51 o 
 -10  11   6        7.16        5.76      9.51 o 
  -9  11   6        1.48       -9.04      6.03 o 
  -8  11   6        6.40        0.30      6.25 o 
  -7  11   6       10.00        4.22      7.39 o 
  -6  11   6       47.36       33.57      8.50 o 
  -5  11   6       40.14       32.70      6.77 o 
  -4  11   6       25.35       19.52      8.48 o 
  -3  11   6       41.27       30.12      7.98 o 
  -2  11   6       31.61       18.56      5.52 o 
  -1  11   6        2.36       -8.03      5.36 o 
   0  11   6        6.75       -3.35      6.73 o 
   1  11   6        1.25       -9.30      6.20 o 
   2  11   6        4.56       -2.42      5.32 o 
   3  11   6        3.05        3.77      6.18 o 
   4  11   6        0.90       -9.36      6.24 o 
   5  11   6       10.30       12.76      7.17 o 
   6  11   6        1.86       -3.87      6.79 o 
   7  11   6        4.23       10.50      7.85 o 
  -9  12   6      283.30      304.21     14.34 o 
  -8  12   6       22.21       14.37      7.48 o 
  -7  12   6      988.84     1084.19     24.54 o 
  -6  12   6       32.37       42.66      8.06 o 
  -5  12   6     1172.20     1232.02     30.74 o 
  -4  12   6        1.66        4.11      8.10 o 
  -3  12   6     1599.68     1635.41     36.31 o 
  -2  12   6        2.77       14.54     10.55 o 
  -1  12   6     1600.60     1710.77     37.50 o 
   0  12   6        3.21       18.50      7.49 o 
   1  12   6     1470.06     1500.75     33.72 o 
   2  12   6       17.59       35.15      9.44 o 
   3  12   6      966.13     1019.19     28.21 o 
   4  12   6        8.06       14.63     11.96 o 
  -4  13   6     1075.00     1214.38     39.87 o 
  -3  13   6       27.34       40.49     12.92 o 
  -2  13   6      972.31     1028.93     37.54 o 
  -1  13   6        1.47        4.98     16.10 o 
 -19   1   7      102.76      121.47     13.28 o 
 -18   1   7       18.15        9.27      8.54 o 
 -17   1   7      307.87      321.77     14.54 o 
 -16   1   7      123.93      103.95      8.40 o 
 -15   1   7      607.10      619.60     15.78 o 
 -14   1   7      182.92      173.90      8.63 o 
 -13   1   7     1717.26     1758.33     23.93 o 
 -12   1   7      394.45      388.07     13.39 o 
 -11   1   7     2029.67     2040.49     22.99 o 
 -10   1   7      947.41      921.76     14.60 o 
  -9   1   7     6987.83     6973.44     70.94 o 
  -8   1   7     6772.16     7182.22     61.78 o 
  -7   1   7     8277.05     8453.42     71.63 o 
  -6   1   7     4054.93     3801.54     33.41 o 
  -5   1   7     9117.70     9529.01    105.91 o 
  -4   1   7    20995.20    21860.88    245.01 o 
  -3   1   7     9312.30     9567.81     95.32 o 
  -2   1   7    26387.18    26497.66    323.75 o 
  -1   1   7     5366.03     5924.46     50.38 o 
   0   1   7    24315.18    24267.11    214.11 o 
   1   1   7     1985.60     2036.65     22.69 o 
   2   1   7    17422.84    18000.37    193.98 o 
   3   1   7       29.72       38.28      3.29 o 
   4   1   7    13870.46    14159.35    138.17 o 
   5   1   7       53.58       73.52      4.80 o 
   6   1   7     6757.85     6845.60     70.36 o 
   7   1   7      177.73      170.07     10.43 o 
   8   1   7     1700.65     1798.78     24.19 o 
   9   1   7       74.61       63.26      4.93 o 
  10   1   7     1431.18     1492.93     28.08 o 
  11   1   7       67.61       57.82      7.33 o 
  12   1   7      301.39      299.66     20.63 o 
  13   1   7       64.12       40.33     12.14 o 
  14   1   7       84.78       69.50     13.57 o 
 -19   2   7       10.79        6.39      9.37 o 
 -18   2   7      176.52      189.90     12.71 o 
 -17   2   7       81.69       66.53      8.92 o 
 -16   2   7      871.43      913.33     22.81 o 
 -15   2   7      355.38      333.90     14.28 o 
 -14   2   7     1606.66     1614.97     30.55 o 
 -13   2   7      739.39      721.61     18.34 o 
 -12   2   7     2428.57     2344.54     32.82 o 
 -11   2   7     1768.26     1697.78     24.51 o 
 -10   2   7     5841.43     5911.05     68.51 o 
  -9   2   7     3415.79     3367.29     37.12 o 
  -8   2   7     6327.62     6059.60     62.31 o 
  -7   2   7     8392.25     8487.79     85.21 o 
  -6   2   7     6521.44     6522.78     66.27 o 
  -5   2   7     3240.06     3252.71     34.74 o 
  -4   2   7     4580.17     4570.60     46.64 o 
  -3   2   7    19284.97    19239.50    268.25 o 
  -2   2   7     2939.96     2888.12     28.05 o 
  -1   2   7     9639.90     9728.43     87.62 o 
   0   2   7      233.53      215.83      5.57 o 
   1   2   7    10973.53    11125.34    108.76 o 
   2   2   7        4.14        4.45      2.71 o 
   3   2   7     7940.25     7750.20     87.04 o 
   4   2   7       33.09       27.64      3.88 o 
   5   2   7     5627.85     5622.38     65.77 o 
   6   2   7      226.38      227.36      8.92 o 
   7   2   7     2966.21     3028.39     34.92 o 
   8   2   7      203.32      170.78     10.13 o 
   9   2   7      653.70      703.68     16.72 o 
  10   2   7       14.45        6.52      5.02 o 
  11   2   7      962.17      963.21     55.11 o 
  12   2   7      238.27      199.84     15.58 o 
  13   2   7      107.86      109.22     15.49 o 
  14   2   7        1.68       -9.37     10.49 o 
 -19   3   7        1.87        2.27      7.69 o 
 -18   3   7       19.23       15.66      6.83 o 
 -17   3   7        8.50        2.95      6.49 o 
 -16   3   7      102.38      100.21      8.78 o 
 -15   3   7       32.48       24.85      6.93 o 
 -14   3   7      209.32      187.99     10.15 o 
 -13   3   7       52.97       20.16      8.29 o 
 -12   3   7      335.90      338.32     12.85 o 
 -11   3   7       14.45        6.52      5.56 o 
 -10   3   7      265.88      246.02      6.42 o 
  -9   3   7      525.00      511.51     15.91 o 
  -8   3   7      190.67      209.92      6.69 o 
  -7   3   7      887.52      963.87     22.28 o 
  -6   3   7       56.22       53.61      4.29 o 
  -5   3   7       83.62       96.23     10.76 o 
  -4   3   7        3.64        3.95      1.41 o 
  -3   3   7      455.60      510.70     12.19 o 
  -2   3   7     3195.38     3502.56     33.67 o 
  -1   3   7      640.21      676.27      8.88 o 
   0   3   7       11.79       27.58      3.00 o 
   1   3   7       36.02       36.90      3.29 o 
   2   3   7     1359.02     1393.72     19.87 o 
   3   3   7       24.79       20.99      3.54 o 
   4   3   7        1.12       -1.93      3.84 o 
   5   3   7       54.79       57.50      5.12 o 
   6   3   7      108.74      115.47      7.02 o 
   7   3   7       13.55        4.57      5.82 o 
   8   3   7        0.73       -0.86      5.59 o 
   9   3   7       68.64       63.71      7.96 o 
  10   3   7      169.77      170.55     11.25 o 
  11   3   7        4.23        3.19      6.41 o 
  12   3   7       56.20       56.06      8.21 o 
  13   3   7       16.61       -5.24      3.49 o 
  14   3   7        1.89      -15.02     10.01 o 
 -18   4   7       13.13        2.50      6.80 o 
 -17   4   7       26.13        7.27      6.90 o 
 -16   4   7      225.51      245.72     13.98 o 
 -15   4   7       20.42       -2.69      6.94 o 
 -14   4   7      274.41      274.57     13.75 o 
 -13   4   7      106.28       87.12      8.52 o 
 -12   4   7      292.40      289.64     10.96 o 
 -11   4   7     1277.83     1234.01     21.62 o 
 -10   4   7      681.25      681.28     12.19 o 
  -9   4   7     3490.33     3548.52     40.01 o 
  -8   4   7     1926.16     1914.82     25.15 o 
  -7   4   7     8338.63     8577.68     87.73 o 
  -6   4   7     1214.24     1075.69     15.33 o 
  -5   4   7    16671.91    17089.28    167.69 o 
  -4   4   7     2858.52     2717.05     28.20 o 
  -3   4   7    20625.16    21212.98    208.26 o 
  -2   4   7     2099.70     1974.80     22.22 o 
  -1   4   7    21362.47    21571.43    351.82 o 
   0   4   7     1071.66      958.70     14.01 o 
   1   4   7    12171.35    12238.13    121.52 o 
   2   4   7     1314.97     1385.84     20.30 o 
   3   4   7     8113.24     8179.07     92.46 o 
   4   4   7       74.27       85.45      5.79 o 
   5   4   7     3592.46     3467.19     43.70 o 
   6   4   7       67.33       74.21      8.69 o 
   7   4   7     1750.22     1656.44     50.44 o 
   8   4   7       12.46        3.68      6.21 o 
   9   4   7      434.20      416.59     16.28 o 
  10   4   7      270.29      274.41     15.28 o 
  11   4   7      409.55      394.92     15.16 o 
  12   4   7        0.80      -10.00      6.70 o 
  13   4   7       92.81      103.38      9.81 o 
 -18   5   7       17.55       14.84      7.54 o 
 -17   5   7      346.42      378.69     16.74 o 
 -16   5   7       70.28       64.55      9.14 o 
 -15   5   7      375.41      378.17     16.08 o 
 -14   5   7      786.92      778.15     24.20 o 
 -13   5   7      869.40      855.12     21.96 o 
 -12   5   7      841.44      806.58     17.87 o 
 -11   5   7      287.91      290.17     14.42 o 
 -10   5   7     3544.67     3450.61     46.22 o 
  -9   5   7      863.48      832.12     13.95 o 
  -8   5   7     5641.86     5731.80     61.38 o 
  -7   5   7      229.80      216.17     13.31 o 
  -6   5   7     7510.30     7622.11     79.15 o 
  -5   5   7      309.62      291.88      8.44 o 
  -4   5   7     7876.38     7692.50     65.71 o 
  -3   5   7     1189.35     1231.25     17.29 o 
  -2   5   7    11424.97    12045.58    109.75 o 
  -1   5   7      583.10      585.61     13.09 o 
   0   5   7     6308.66     6398.79     60.50 o 
   1   5   7     1805.94     1861.02     37.94 o 
   2   5   7     6523.95     6847.85     80.24 o 
   3   5   7      419.76      435.72      9.82 o 
   4   5   7     6176.51     6036.60     64.19 o 
   5   5   7      476.58      495.35     17.23 o 
   6   5   7     3044.42     3001.04     85.53 o 
   7   5   7        2.25       -9.11      6.07 o 
   8   5   7     2658.67     2625.68     45.08 o 
   9   5   7        5.30        8.21      7.69 o 
  10   5   7     1439.24     1446.32     31.66 o 
  11   5   7       51.14       48.24      9.46 o 
  12   5   7      544.21      585.44     18.44 o 
  13   5   7       82.46       89.54      9.98 o 
 -17   6   7        6.87       18.14      8.68 o 
 -16   6   7       64.07       75.60     10.11 o 
 -15   6   7       15.18       21.46      8.01 o 
 -14   6   7       12.37       18.10      7.85 o 
 -13   6   7      287.78      313.19     13.27 o 
 -12   6   7        0.62        9.76      6.31 o 
 -11   6   7       41.94       29.65      6.03 o 
 -10   6   7      239.47      248.96     10.29 o 
  -9   6   7      424.53      407.89     12.38 o 
  -8   6   7      412.00      397.42     14.93 o 
  -7   6   7      864.05      852.20     14.46 o 
  -6   6   7       59.40       34.64      3.46 o 
  -5   6   7      327.05      286.19      6.95 o 
  -4   6   7      136.32      114.12      5.75 o 
  -3   6   7      903.25      897.57     12.20 o 
  -2   6   7       14.70       11.28      3.77 o 
  -1   6   7      505.00      494.34      9.28 o 
   0   6   7      120.75      117.59      4.57 o 
   1   6   7      178.14      180.02      7.43 o 
   2   6   7      104.44       88.36      6.40 o 
   3   6   7      428.68      408.34     12.29 o 
   4   6   7      133.71      145.89     14.49 o 
   5   6   7        2.24       -6.08      4.95 o 
   6   6   7        9.99        6.24      5.70 o 
   7   6   7      189.47      202.44     11.24 o 
   8   6   7      161.85      141.00     11.19 o 
   9   6   7       10.29       19.05      8.07 o 
  10   6   7      122.68      101.85     15.31 o 
  11   6   7       37.85       34.67      9.19 o 
  12   6   7       33.05       43.89     14.23 o 
 -16   7   7       46.35       33.74      9.16 o 
 -15   7   7      102.47      106.83     11.19 o 
 -14   7   7       13.58        0.51      6.87 o 
 -13   7   7      458.67      459.02     15.56 o 
 -12   7   7      549.32      499.07     15.44 o 
 -11   7   7      438.94      449.42     14.17 o 
 -10   7   7      474.48      427.33     13.32 o 
  -9   7   7      146.90      132.90      8.34 o 
  -8   7   7     1844.75     1805.40     28.93 o 
  -7   7   7     1607.93     1681.73     23.46 o 
  -6   7   7     2337.92     2311.45     26.34 o 
  -5   7   7      129.22      111.52      5.42 o 
  -4   7   7     2182.01     2272.14     25.04 o 
  -3   7   7      165.73      185.35      6.36 o 
  -2   7   7     5133.15     5068.81     50.09 o 
  -1   7   7      990.74      988.30     14.47 o 
   0   7   7     1204.31     1260.25     17.36 o 
   1   7   7        0.40        1.87      5.64 o 
   2   7   7     3010.87     3000.75     40.84 o 
   3   7   7      114.36      115.59      7.73 o 
   4   7   7     1129.82     1169.01     22.14 o 
   5   7   7        4.08       -1.22      5.29 o 
   6   7   7      678.66      664.50     17.45 o 
   7   7   7        1.59       -7.33      6.85 o 
   8   7   7      487.04      490.46     16.21 o 
   9   7   7        3.96        9.15      7.95 o 
  10   7   7      181.51      150.00     12.41 o 
  11   7   7       10.71       14.40      9.18 o 
 -15   8   7      203.89      192.27     13.84 o 
 -14   8   7      441.24      449.63     15.91 o 
 -13   8   7      477.87      480.93     15.90 o 
 -12   8   7      710.42      713.47     22.07 o 
 -11   8   7     2048.45     2033.47     33.56 o 
 -10   8   7      221.43      230.91     11.46 o 
  -9   8   7     2247.18     2101.29     33.34 o 
  -8   8   7      951.03      948.02     29.21 o 
  -7   8   7     4054.37     3869.07     52.28 o 
  -6   8   7        3.11       13.35      4.08 o 
  -5   8   7     7324.73     7040.80     68.72 o 
  -4   8   7      991.45      990.72     15.49 o 
  -3   8   7     3094.22     2912.98     39.68 o 
  -2   8   7       87.52      102.95      5.63 o 
  -1   8   7     6706.85     6527.89     64.16 o 
   0   8   7      463.03      475.51     15.58 o 
   1   8   7     2915.01     2798.63     38.75 o 
   2   8   7      674.66      665.99     16.07 o 
   3   8   7     2766.54     2748.83     39.64 o 
   4   8   7      151.71      116.19      9.94 o 
   5   8   7     1966.13     1937.02     32.11 o 
   6   8   7      171.53      158.83     10.47 o 
   7   8   7     1112.83     1116.83     24.04 o 
   8   8   7       42.30       29.94      7.61 o 
   9   8   7      860.50      867.45     22.28 o 
  10   8   7        4.11       -2.25      8.22 o 
 -14   9   7        8.15        2.82      7.13 o 
 -13   9   7        0.84       -5.10      6.41 o 
 -12   9   7      121.23      109.70      9.51 o 
 -11   9   7        0.75       -0.19      6.20 o 
 -10   9   7       21.48       15.28      6.52 o 
  -9   9   7        8.10       -3.26      5.76 o 
  -8   9   7      259.29      254.86     11.60 o 
  -7   9   7       84.92       87.55      7.94 o 
  -6   9   7      796.00      819.88     18.59 o 
  -5   9   7      238.30      231.16     11.77 o 
  -4   9   7      758.56      748.23     15.07 o 
  -3   9   7      632.28      618.11     15.38 o 
  -2   9   7     1600.88     1569.57     26.39 o 
  -1   9   7      553.64      514.90     11.59 o 
   0   9   7     1337.40     1270.87     20.60 o 
   1   9   7      128.91      126.49     10.99 o 
   2   9   7      988.36      969.05     20.48 o 
   3   9   7      687.76      663.74     18.87 o 
   4   9   7      641.36      619.33     17.08 o 
   5   9   7       10.94        7.31      6.69 o 
   6   9   7      166.80      128.69     10.04 o 
   7   9   7       70.58       66.65      8.67 o 
   8   9   7      150.55      127.22     10.64 o 
   9   9   7        0.03      -10.39      6.93 o 
 -13  10   7       28.05       15.92      7.43 o 
 -12  10   7      176.70      185.78     11.65 o 
 -11  10   7      177.45      158.32     12.15 o 
 -10  10   7      478.63      495.58     16.03 o 
  -9  10   7       72.16       56.21      7.66 o 
  -8  10   7      440.27      425.63     14.53 o 
  -7  10   7       67.82       46.96      7.09 o 
  -6  10   7      510.90      492.65     15.25 o 
  -5  10   7       79.06       63.55      9.63 o 
  -4  10   7      367.09      323.81     14.96 o 
  -3  10   7      172.76      144.35      7.94 o 
  -2  10   7       75.81       58.18      7.04 o 
  -1  10   7       30.63       15.73      5.99 o 
   0  10   7      152.00      118.44     10.47 o 
   1  10   7      573.79      551.55     14.13 o 
   2  10   7        0.14       -7.56      5.52 o 
   3  10   7      158.92      140.53      9.71 o 
   4  10   7        4.28       -3.72      6.65 o 
   5  10   7      369.95      403.62     15.22 o 
   6  10   7        2.46       -1.35      6.85 o 
   7  10   7      311.63      313.38     15.15 o 
   8  10   7       28.96       27.99      8.31 o 
 -11  11   7      573.76      642.05     19.10 o 
 -10  11   7      358.05      353.24     14.84 o 
  -9  11   7      542.17      556.08     17.42 o 
  -8  11   7      599.86      615.97     18.05 o 
  -7  11   7      757.18      750.38     19.44 o 
  -6  11   7      763.56      770.59     22.70 o 
  -5  11   7      572.12      552.79     19.42 o 
  -4  11   7      897.78      884.92     24.46 o 
  -3  11   7      279.52      279.20     14.96 o 
  -2  11   7      925.53      930.04     18.68 o 
  -1  11   7      125.68      111.56     16.48 o 
   0  11   7     1012.54     1043.73     26.80 o 
   1  11   7       51.93       47.89      8.93 o 
   2  11   7     1333.13     1336.33     31.29 o 
   3  11   7       10.35       12.45      6.54 o 
   4  11   7      718.89      801.07     20.29 o 
   5  11   7        8.19        7.83      7.21 o 
   6  11   7      687.95      768.63     21.32 o 
  -8  12   7      164.04      154.53     11.12 o 
  -7  12   7      208.58      199.82     12.17 o 
  -6  12   7      244.85      263.05     14.00 o 
  -5  12   7      284.44      294.67     16.95 o 
  -4  12   7      141.43      142.13     12.99 o 
  -3  12   7      268.89      234.22     15.15 o 
  -2  12   7       83.17       66.20     21.12 o 
  -1  12   7      330.69      354.50     15.14 o 
   0  12   7        2.90        4.60      8.21 o 
   1  12   7      386.73      379.16     18.01 o 
   2  12   7        2.58        2.38     10.31 o 
   3  12   7      217.90      215.30     15.59 o 
 -19   0   8       25.86       15.10     13.62 o 
 -18   0   8      168.01      168.24     20.06 o 
 -17   0   8      118.62       90.99     16.16 o 
 -16   0   8     1161.43     1140.03     44.02 o 
 -15   0   8      521.85      473.29     28.18 o 
 -14   0   8     1794.44     1795.73     34.53 o 
 -13   0   8        0.69       -4.52      4.57 o 
 -12   0   8     2591.58     2620.48     40.27 o 
 -11   0   8     2381.67     2294.28     35.40 o 
 -10   0   8    10566.71    10737.72    138.62 o 
  -9   0   8     5656.45     5903.47     92.66 o 
  -8   0   8    17005.75    17689.13    222.58 o 
  -7   0   8    12820.55    12682.32    141.06 o 
  -6   0   8    20466.83    20730.97    271.92 o 
  -5   0   8    19536.06    19587.58    316.71 o 
  -4   0   8    40940.88    42531.68    934.32 o 
  -3   0   8    39457.35    39635.17    511.11 o 
  -2   0   8    19235.33    20242.45    262.07 o 
  -1   0   8    25128.49    25462.86    324.66 o 
   0   0   8    20076.24    22053.36    282.12 o 
   1   0   8    15837.24    15953.32    174.45 o 
   2   0   8     3256.41     3558.08     59.72 o 
   3   0   8    11380.25    11501.99    178.16 o 
   4   0   8     1549.31     1750.89     33.82 o 
   5   0   8     5075.77     4998.11     85.18 o 
   6   0   8      284.10      268.25     10.80 o 
   7   0   8     1430.27     1391.71     25.91 o 
   8   0   8       53.02       41.32      6.11 o 
   9   0   8     1003.82     1005.07     22.14 o 
  10   0   8       12.22        5.78      7.19 o 
  11   0   8      409.51      394.94     30.48 o 
  12   0   8       48.08       24.71     16.74 o 
  13   0   8      183.28      144.56     23.74 o 
 -19   1   8       10.37       18.87      9.06 o 
 -18   1   8        1.33        7.66      8.33 o 
 -17   1   8      213.82      234.87     16.09 o 
 -16   1   8        0.11       -5.05      5.84 o 
 -15   1   8      445.25      441.53     15.72 o 
 -14   1   8       62.47       58.85      6.38 o 
 -13   1   8      229.48      222.78     10.26 o 
 -12   1   8      388.61      425.33     11.21 o 
 -11   1   8     1342.28     1382.58     18.70 o 
 -10   1   8      440.72      464.68     11.41 o 
  -9   1   8     1037.65     1021.62     17.25 o 
  -8   1   8     7870.45     8524.28     72.64 o 
  -7   1   8      996.28      936.89     20.88 o 
  -6   1   8      633.82      625.84      9.35 o 
  -5   1   8     3040.93     3245.45     57.63 o 
  -4   1   8    12700.91    13997.31    139.30 o 
  -3   1   8      876.20      657.50      9.66 o 
  -2   1   8     3121.91     3235.07     37.95 o 
  -1   1   8     3442.59     3500.48     31.13 o 
   0   1   8     2084.90     2218.37     20.75 o 
   1   1   8      382.75      320.01      5.92 o 
   2   1   8     2277.72     2320.54     29.19 o 
   3   1   8     1253.68     1296.94     19.39 o 
   4   1   8      399.94      328.87      8.25 o 
   5   1   8       36.02       31.72      3.95 o 
   6   1   8      897.48      852.79     14.03 o 
   7   1   8       90.35       70.63      4.75 o 
   8   1   8      139.29      124.75      7.42 o 
   9   1   8        1.12       -6.27      4.18 o 
  10   1   8      250.22      260.58     11.82 o 
  11   1   8        1.17       -4.00      5.75 o 
  12   1   8      133.61      112.52     14.71 o 
  13   1   8        3.44       -7.67     10.30 o 
 -19   2   8       22.23       30.99      9.95 o 
 -18   2   8      101.71       97.31     12.01 o 
 -17   2   8       16.21       19.13      6.77 o 
 -16   2   8      208.35      238.99     12.07 o 
 -15   2   8       20.98       21.70      6.36 o 
 -14   2   8      801.14      807.25     17.46 o 
 -13   2   8        9.44        6.84      5.04 o 
 -12   2   8     1936.81     2000.34     29.48 o 
 -11   2   8       78.75       77.70      5.79 o 
 -10   2   8     2152.12     2072.94     23.25 o 
  -9   2   8      125.72      125.00      5.61 o 
  -8   2   8     5344.68     5425.93     51.60 o 
  -7   2   8     1206.03     1162.86     16.53 o 
  -6   2   8     4623.47     4631.81     48.39 o 
  -5   2   8      314.78      307.22      7.92 o 
  -4   2   8       81.67       52.79      5.93 o 
  -3   2   8     5387.40     5669.07     64.75 o 
  -2   2   8     3629.81     3969.28     37.78 o 
  -1   2   8     1448.16     1444.23     15.81 o 
   0   2   8      543.85      579.56      7.93 o 
   1   2   8     2085.86     2081.87     24.09 o 
   2   2   8       19.34       23.76      3.45 o 
   3   2   8     1924.63     1971.95     23.46 o 
   4   2   8       95.31       81.30      5.39 o 
   5   2   8      587.81      572.01     12.65 o 
   6   2   8       36.17       29.14      4.90 o 
   7   2   8      332.67      350.50     12.23 o 
   8   2   8       24.31       11.57      5.92 o 
   9   2   8       85.35       72.56      7.18 o 
  10   2   8        0.07        2.10      5.30 o 
  11   2   8       78.20       56.33     11.04 o 
  12   2   8        5.10       -1.57      7.32 o 
  13   2   8        0.82      -11.97     10.44 o 
 -19   3   8       73.64       75.28     11.94 o 
 -18   3   8       12.14        7.52      6.61 o 
 -17   3   8      606.42      640.67     17.50 o 
 -16   3   8        6.06        0.97      6.44 o 
 -15   3   8     1196.12     1232.85     23.47 o 
 -14   3   8       99.45       76.75      7.22 o 
 -13   3   8     2651.43     2582.76     36.86 o 
 -12   3   8      248.72      245.17     10.66 o 
 -11   3   8     5031.41     5107.82     55.70 o 
 -10   3   8     2205.40     2188.21     27.06 o 
  -9   3   8     9973.46    10121.59    103.00 o 
  -8   3   8     1830.56     1788.91     22.92 o 
  -7   3   8    11489.59    11623.29    116.72 o 
  -6   3   8     9824.53    10162.81    101.59 o 
  -5   3   8    10042.14    10369.21    103.40 o 
  -4   3   8     7033.24     7032.61     70.49 o 
  -3   3   8    10341.83    10655.99     96.17 o 
  -2   3   8    17058.78    17328.14    211.49 o 
  -1   3   8     4399.36     4542.24     43.18 o 
   0   3   8    11958.16    12267.15    122.13 o 
   1   3   8     1921.63     1915.47     22.95 o 
   2   3   8     8036.15     7978.66     89.86 o 
   3   3   8      586.20      596.33     12.19 o 
   4   3   8     7970.27     8057.47     91.75 o 
   5   3   8      120.07      117.79      8.30 o 
   6   3   8     3374.89     3353.37     43.24 o 
   7   3   8       43.68       45.29      7.02 o 
   8   3   8     1421.63     1443.54     28.85 o 
   9   3   8        4.93        6.62      6.46 o 
  10   3   8      846.57      898.46     20.72 o 
  11   3   8        0.37       -6.50      6.36 o 
  12   3   8      461.81      489.44     16.62 o 
  13   3   8        8.75        0.30     10.52 o 
 -18   4   8      148.24      136.20     10.18 o 
 -17   4   8       69.70       48.05      7.78 o 
 -16   4   8      385.05      357.19     13.97 o 
 -15   4   8      486.40      467.72     14.80 o 
 -14   4   8      491.91      500.79     16.83 o 
 -13   4   8      602.63      578.94     17.47 o 
 -12   4   8      278.99      259.45     18.94 o 
 -11   4   8     1573.54     1604.96     25.96 o 
 -10   4   8      976.08      982.65     23.46 o 
  -9   4   8     1908.55     1951.00     24.84 o 
  -8   4   8      210.87      193.73      7.08 o 
  -7   4   8     2190.12     2289.70     27.58 o 
  -6   4   8     1082.22     1119.21     32.80 o 
  -5   4   8     1928.78     2067.49     26.88 o 
  -4   4   8     1210.91     1173.02     15.17 o 
  -3   4   8     1175.76     1231.09     16.07 o 
  -2   4   8     3376.39     3593.54     38.13 o 
  -1   4   8     2066.06     2124.33     22.40 o 
   0   4   8     1615.48     1570.73     29.41 o 
   1   4   8     1792.55     2000.23     52.26 o 
   2   4   8     3589.47     3691.57     45.22 o 
   3   4   8     1486.85     1482.51     22.19 o 
   4   4   8     1033.99     1059.53     22.68 o 
   5   4   8     3177.02     3174.19     41.16 o 
   6   4   8      664.71      637.58     33.96 o 
   7   4   8     1125.06     1184.94     25.83 o 
   8   4   8       31.36       15.35      9.43 o 
   9   4   8     1236.12     1268.68     28.39 o 
  10   4   8       84.94       65.99      9.63 o 
  11   4   8      601.50      618.94     22.95 o 
  12   4   8       47.32       35.23      8.19 o 
  13   4   8      171.84      167.23     11.66 o 
 -18   5   8        0.18       -6.39      6.71 o 
 -17   5   8       37.16       24.43      7.43 o 
 -16   5   8      165.17      127.30     11.11 o 
 -15   5   8      575.30      549.16     18.68 o 
 -14   5   8       94.10       98.28      9.95 o 
 -13   5   8      476.50      443.92     14.08 o 
 -12   5   8      461.25      408.84     12.94 o 
 -11   5   8     1120.00     1088.62     20.62 o 
 -10   5   8        8.20        0.79      4.63 o 
  -9   5   8     1831.51     1834.84     25.96 o 
  -8   5   8       31.13       29.55      4.06 o 
  -7   5   8     1754.30     1688.79     22.27 o 
  -6   5   8      201.61      209.90      7.14 o 
  -5   5   8      555.21      548.37     16.22 o 
  -4   5   8       59.89       67.59      3.93 o 
  -3   5   8      553.24      565.79     10.02 o 
  -2   5   8      549.48      564.38      9.46 o 
  -1   5   8       58.36       58.23      3.82 o 
   0   5   8      372.58      338.78      8.90 o 
   1   5   8       11.74       13.24      4.57 o 
   2   5   8      853.99      844.60     15.43 o 
   3   5   8      921.52      902.37     16.45 o 
   4   5   8      778.85      822.45     16.10 o 
   5   5   8      122.49       95.21      8.76 o 
   6   5   8      631.28      630.25     18.46 o 
   7   5   8       79.55       70.64      8.68 o 
   8   5   8      194.73      198.00     14.81 o 
   9   5   8      313.69      301.01     15.75 o 
  10   5   8      273.25      287.98     15.51 o 
  11   5   8       17.31        8.74      8.31 o 
  12   5   8       26.79       24.08      8.10 o 
 -17   6   8       19.28       18.19      8.41 o 
 -16   6   8      461.16      524.29     19.43 o 
 -15   6   8       95.48       75.23      9.56 o 
 -14   6   8     1019.74     1076.84     24.14 o 
 -13   6   8      280.43      281.68     12.37 o 
 -12   6   8     3014.88     3029.77     43.71 o 
 -11   6   8      377.93      337.68     12.18 o 
 -10   6   8     1066.03     1070.52     20.58 o 
  -9   6   8      760.82      747.45     16.99 o 
  -8   6   8     7318.42     7243.90     76.90 o 
  -7   6   8      831.98      797.86     14.11 o 
  -6   6   8     1462.27     1532.27     19.01 o 
  -5   6   8      688.90      668.29     13.23 o 
  -4   6   8     3685.55     3666.42     36.63 o 
  -3   6   8     2038.44     2101.21     24.94 o 
  -2   6   8     2041.41     2142.61     24.05 o 
  -1   6   8     2228.06     2223.27     25.21 o 
   0   6   8     1819.89     1789.61     21.75 o 
   1   6   8     1891.64     1953.61     25.52 o 
   2   6   8      617.91      633.28     14.49 o 
   3   6   8     5115.24     5160.35     56.41 o 
   4   6   8     1117.54     1081.62     20.87 o 
   5   6   8     1751.61     1759.38     32.96 o 
   6   6   8      232.21      211.66     12.85 o 
   7   6   8     2520.71     2517.64     49.84 o 
   8   6   8      251.95      280.14     15.16 o 
   9   6   8     1015.71     1133.01     27.98 o 
  10   6   8       47.39       42.15      9.47 o 
  11   6   8      533.83      606.18     22.17 o 
 -16   7   8      134.88      123.08     11.83 o 
 -15   7   8      364.07      372.81     16.94 o 
 -14   7   8       41.54       31.62      7.41 o 
 -13   7   8      831.11      839.23     20.14 o 
 -12   7   8      750.00      709.79     18.27 o 
 -11   7   8     1092.80     1005.72     21.07 o 
 -10   7   8       42.24       22.18      5.88 o 
  -9   7   8     1702.96     1660.39     30.35 o 
  -8   7   8      550.16      539.80     14.31 o 
  -7   7   8     1508.58     1431.58     26.68 o 
  -6   7   8      382.62      374.19     13.22 o 
  -5   7   8     1484.51     1498.11     19.42 o 
  -4   7   8      156.09      139.33      7.52 o 
  -3   7   8     1741.43     1780.93     26.81 o 
  -2   7   8      499.31      500.13      9.92 o 
  -1   7   8      426.75      453.26      9.75 o 
   0   7   8     1215.86     1209.66     17.15 o 
   1   7   8      731.30      767.53     21.48 o 
   2   7   8      745.19      801.81     34.58 o 
   3   7   8      500.37      497.95     19.35 o 
   4   7   8     1349.76     1405.57     25.09 o 
   5   7   8       58.02       57.33      7.34 o 
   6   7   8      924.89      965.85     21.22 o 
   7   7   8      130.18      122.26     13.79 o 
   8   7   8      485.26      550.03     19.49 o 
   9   7   8       19.03       24.76      8.87 o 
  10   7   8      295.49      351.42     17.88 o 
  11   7   8        1.49        3.13      8.98 o 
 -15   8   8        3.39       -7.24      6.80 o 
 -14   8   8        3.05       -9.38      6.37 o 
 -13   8   8        0.14       -8.69      5.79 o 
 -12   8   8        0.08       -8.99      5.99 o 
 -11   8   8        6.17       -5.07      6.19 o 
 -10   8   8        2.47       -8.54      5.71 o 
  -9   8   8      222.53      200.28     13.09 o 
  -8   8   8       27.32       12.81      7.25 o 
  -7   8   8       62.24       59.86      8.41 o 
  -6   8   8      128.59      152.46      7.91 o 
  -5   8   8      210.42      188.11      7.64 o 
  -4   8   8       78.33       58.38      6.10 o 
  -3   8   8      558.86      565.20     14.15 o 
  -2   8   8      269.95      273.12      9.34 o 
  -1   8   8        4.03       -1.85      3.88 o 
   0   8   8       62.51       56.20      5.35 o 
   1   8   8      124.87      120.52      7.30 o 
   2   8   8       46.86       37.59      6.50 o 
   3   8   8       54.52       55.45      6.99 o 
   4   8   8        0.78       -5.39      5.71 o 
   5   8   8        1.06        4.54      6.44 o 
   6   8   8       35.66       28.13      7.30 o 
   7   8   8       27.72       27.88      7.47 o 
   8   8   8       35.45       35.74      9.07 o 
   9   8   8        0.31        0.47      8.13 o 
  10   8   8        8.44        9.74      8.99 o 
 -14   9   8       54.81       38.73      8.70 o 
 -13   9   8      486.03      475.39     16.06 o 
 -12   9   8      107.12       91.87      8.76 o 
 -11   9   8      745.09      722.23     18.69 o 
 -10   9   8      502.04      457.76     15.15 o 
  -9   9   8     1068.47     1002.53     21.57 o 
  -8   9   8      270.59      236.93     11.48 o 
  -7   9   8      950.98      908.97     20.08 o 
  -6   9   8     1163.35     1054.48     21.69 o 
  -5   9   8     1823.17     1793.92     25.71 o 
  -4   9   8      949.93      931.11     19.95 o 
  -3   9   8     1748.35     1694.17     27.65 o 
  -2   9   8     1135.56     1145.47     21.91 o 
  -1   9   8     1233.79     1215.27     23.27 o 
   0   9   8     1475.21     1539.11     23.67 o 
   1   9   8     2190.84     2192.24     30.67 o 
   2   9   8     1328.97     1395.53     25.49 o 
   3   9   8      339.57      338.54     13.30 o 
   4   9   8     1112.28     1185.69     24.30 o 
   5   9   8      433.96      439.56     15.67 o 
   6   9   8      855.48      891.39     21.81 o 
   7   9   8      105.77       94.44      9.65 o 
   8   9   8      594.77      636.30     19.71 o 
 -13  10   8       78.02       71.62      9.08 o 
 -12  10   8      396.50      433.05     19.30 o 
 -11  10   8       53.21       53.76      8.18 o 
 -10  10   8      583.99      582.54     17.13 o 
  -9  10   8      194.53      216.43     11.80 o 
  -8  10   8      686.24      703.47     18.46 o 
  -7  10   8      449.62      456.56     15.38 o 
  -6  10   8      851.27      834.45     19.84 o 
  -5  10   8      536.59      534.98     28.45 o 
  -4  10   8      715.89      708.13     15.38 o 
  -3  10   8      949.51      976.43     18.50 o 
  -2  10   8      474.71      442.15     14.02 o 
  -1  10   8      829.14      821.47     19.05 o 
   0  10   8      224.97      186.65     16.69 o 
   1  10   8      911.74      912.70     34.99 o 
   2  10   8      277.39      274.32     11.16 o 
   3  10   8      802.08      821.57     19.87 o 
   4  10   8       41.79       29.91      7.29 o 
   5  10   8      288.18      295.09     14.20 o 
   6  10   8       54.38       48.17      8.50 o 
   7  10   8      437.57      507.81     23.39 o 
 -11  11   8       15.93       22.79      7.79 o 
 -10  11   8       23.45       27.27      9.22 o 
  -9  11   8       48.60       41.18      8.38 o 
  -8  11   8       12.35       11.85      7.05 o 
  -7  11   8        7.60       -0.29      7.89 o 
  -6  11   8        9.27        3.19      7.40 o 
  -5  11   8       26.24       17.57      7.88 o 
  -4  11   8        0.00       -5.45      7.06 o 
  -3  11   8        0.21      -10.12      6.75 o 
  -2  11   8        5.89       -3.24      5.69 o 
  -1  11   8       15.55       20.68      7.79 o 
   0  11   8        2.38       -0.55      7.01 o 
   1  11   8       17.95       12.71      8.17 o 
   2  11   8        9.54        5.90      7.94 o 
   3  11   8        3.10        2.29      9.84 o 
   4  11   8        6.52      -11.11      7.40 o 
   5  11   8       44.10       39.26      8.54 o 
  -8  12   8      311.09      349.14     15.18 o 
  -7  12   8      329.41      340.82     14.86 o 
  -6  12   8      628.11      688.40     23.51 o 
  -5  12   8      689.18      684.27     23.38 o 
  -4  12   8      425.25      472.45     20.33 o 
  -3  12   8      741.61      788.67     30.41 o 
  -2  12   8      661.57      708.29     30.06 o 
  -1  12   8      684.70      715.81     28.22 o 
   0  12   8      443.15      517.67     20.83 o 
   1  12   8      846.03      899.93     26.42 o 
   2  12   8      225.35      272.85     17.18 o 
 -19   1   9      235.91      298.60     18.41 o 
 -18   1   9       41.21       36.21      9.50 o 
 -17   1   9      688.65      677.28     24.26 o 
 -16   1   9       23.93       24.41      9.38 o 
 -15   1   9     2451.66     2531.97     36.87 o 
 -14   1   9       48.24       46.03      7.04 o 
 -13   1   9     3515.95     3539.00     72.62 o 
 -12   1   9       72.39       91.98      6.95 o 
 -11   1   9     7027.71     7070.02     66.58 o 
 -10   1   9      282.71      259.39      8.90 o 
  -9   1   9    11960.62    12108.92    102.15 o 
  -8   1   9       11.43        6.46      2.27 o 
  -7   1   9     8895.91     9320.79     85.65 o 
  -6   1   9     1766.99     1649.09     26.25 o 
  -5   1   9     5398.97     5421.20     56.44 o 
  -4   1   9      934.85      904.20     16.48 o 
  -3   1   9     4778.84     5390.10     61.51 o 
  -2   1   9     6123.91     6175.02     57.41 o 
  -1   1   9     1044.60     1134.40     13.08 o 
   0   1   9      720.55      642.14      8.09 o 
   1   1   9      131.56      141.97      4.48 o 
   2   1   9     3630.37     3670.21     44.11 o 
   3   1   9      269.18      276.85      8.64 o 
   4   1   9     1580.51     1562.68     20.53 o 
   5   1   9      229.48      217.09      7.54 o 
   6   1   9      866.22      897.35     14.88 o 
   7   1   9       56.71       56.70      4.75 o 
   8   1   9      649.52      689.58     14.06 o 
   9   1   9       93.75       99.46      7.96 o 
  10   1   9      340.08      330.96     12.80 o 
  11   1   9       56.56       50.11     12.04 o 
  12   1   9      282.20      265.92     21.76 o 
  13   1   9        0.21      -14.81      9.87 o 
 -19   2   9        0.06       12.79      9.58 o 
 -18   2   9      398.57      439.98     20.55 o 
 -17   2   9       38.37       44.52      8.66 o 
 -16   2   9     1577.29     1643.02     28.31 o 
 -15   2   9        2.77       10.88      5.97 o 
 -14   2   9     2108.63     2200.84     32.99 o 
 -13   2   9        2.65       14.88      5.11 o 
 -12   2   9     5541.01     5602.37     67.94 o 
 -11   2   9       43.58       49.64      5.36 o 
 -10   2   9     7601.57     7618.64     79.99 o 
  -9   2   9      121.18      133.18      7.61 o 
  -8   2   9    11445.37    11645.07    106.49 o 
  -7   2   9      811.28      871.51     11.85 o 
  -6   2   9     7492.80     7625.42     70.15 o 
  -5   2   9      597.90      606.35     11.13 o 
  -4   2   9     9052.74     9357.07    104.79 o 
  -3   2   9     4812.82     5250.97     60.68 o 
  -2   2   9     4843.13     5015.92     61.86 o 
  -1   2   9     4021.14     4051.82     70.20 o 
   0   2   9     1886.65     1864.99     18.00 o 
   1   2   9     5233.13     5530.71     52.68 o 
   2   2   9     1332.15     1361.52     18.01 o 
   3   2   9     4434.11     4489.27     61.71 o 
   4   2   9      457.22      471.46     11.41 o 
   5   2   9     3752.40     3726.53     46.91 o 
   6   2   9      368.50      372.13     11.81 o 
   7   2   9     1487.24     1528.17     24.61 o 
   8   2   9       30.40       36.03      7.20 o 
   9   2   9      671.70      689.63     23.22 o 
  10   2   9       79.80       79.63      8.19 o 
  11   2   9      496.85      504.54     19.61 o 
  12   2   9        9.73        3.17     10.73 o 
  13   2   9       54.01       47.71     13.31 o 
 -19   3   9        6.53       11.37      9.49 o 
 -18   3   9       18.24       12.26      5.94 o 
 -17   3   9       72.46       72.67      9.38 o 
 -16   3   9       39.70       30.86      8.09 o 
 -15   3   9       73.53       80.79     10.12 o 
 -14   3   9       20.73        5.44      5.33 o 
 -13   3   9       25.60       14.09      5.78 o 
 -12   3   9       18.78       13.48      3.87 o 
 -11   3   9      221.27      177.67     11.75 o 
 -10   3   9      292.97      274.59      7.41 o 
  -9   3   9       42.58       45.73      3.90 o 
  -8   3   9     1290.51     1271.70     16.02 o 
  -7   3   9        7.25        5.99      2.88 o 
  -6   3   9     1255.74     1158.49     15.83 o 
  -5   3   9      213.45      267.36     11.79 o 
  -4   3   9     4061.04     4224.96     44.29 o 
  -3   3   9        0.42       -0.13      1.79 o 
  -2   3   9      590.57      556.73      8.30 o 
  -1   3   9        1.08        5.42      4.22 o 
   0   3   9      183.32      184.48      5.65 o 
   1   3   9      263.09      265.49      7.33 o 
   2   3   9       17.53       30.84      3.97 o 
   3   3   9       42.31       39.60      4.56 o 
   4   3   9      234.63      235.33      9.19 o 
   5   3   9      150.37      140.96      9.57 o 
   6   3   9      704.70      728.42     15.47 o 
   7   3   9       46.22       37.09      7.23 o 
   8   3   9      205.76      211.36     12.63 o 
   9   3   9       56.75       52.39      8.55 o 
  10   3   9      176.98      158.62     10.33 o 
  11   3   9       50.27       44.16      8.08 o 
  12   3   9      110.31      107.82      9.93 o 
 -18   4   9      123.41      107.42      9.42 o 
 -17   4   9        6.10       -6.27      6.17 o 
 -16   4   9      865.85      870.76     20.07 o 
 -15   4   9      132.79      108.01      8.87 o 
 -14   4   9      822.97      817.03     18.31 o 
 -13   4   9        0.27       -6.74      4.49 o 
 -12   4   9     1630.57     1670.56     36.28 o 
 -11   4   9      317.43      312.72      9.03 o 
 -10   4   9     3475.74     3617.15     41.50 o 
  -9   4   9      366.18      402.04     11.12 o 
  -8   4   9     4303.91     4412.50     48.56 o 
  -7   4   9     3786.62     3748.17     41.90 o 
  -6   4   9     4305.11     4419.28     53.65 o 
  -5   4   9     4722.43     4904.80     58.31 o 
  -4   4   9     6075.40     6124.88     57.29 o 
  -3   4   9     6609.22     6541.04     61.06 o 
  -2   4   9     4033.80     4080.28     39.72 o 
  -1   4   9     7533.18     7630.57     78.59 o 
   0   4   9     3219.22     3224.26     36.87 o 
   1   4   9     2732.68     2661.70     30.92 o 
   2   4   9     1704.21     1668.08     24.24 o 
   3   4   9     3120.07     3077.29     39.67 o 
   4   4   9      628.21      644.42     14.19 o 
   5   4   9     1219.04     1183.49     20.50 o 
   6   4   9      576.26      528.41     16.96 o 
   7   4   9      282.95      269.19     13.86 o 
   8   4   9      115.92       86.73      9.54 o 
   9   4   9      329.51      313.94     15.32 o 
  10   4   9       17.92        6.76      7.81 o 
  11   4   9      136.82      124.40     10.55 o 
  12   4   9       40.79       29.26     11.36 o 
 -18   5   9        2.00       -0.55      6.83 o 
 -17   5   9      257.99      284.26     13.60 o 
 -16   5   9        7.46        2.01      6.62 o 
 -15   5   9      950.86      926.57     25.79 o 
 -14   5   9       89.07       97.75      9.69 o 
 -13   5   9     1061.95     1115.79     22.27 o 
 -12   5   9      170.33      156.17     11.85 o 
 -11   5   9     1169.98     1199.97     22.07 o 
 -10   5   9      429.38      417.31     15.07 o 
  -9   5   9     3540.38     3619.60     41.77 o 
  -8   5   9     1136.96     1172.21     17.60 o 
  -7   5   9     3350.57     3360.41     49.42 o 
  -6   5   9      833.48      784.08     21.63 o 
  -5   5   9     6192.01     6285.15     73.92 o 
  -4   5   9     1502.56     1491.10     27.74 o 
  -3   5   9    10920.62    10959.11    110.18 o 
  -2   5   9     2104.00     2083.07     25.31 o 
  -1   5   9    10251.15    10539.70    106.97 o 
   0   5   9     1776.27     1812.79     28.84 o 
   1   5   9     8655.52     8638.26     98.94 o 
   2   5   9     1738.30     1769.68     31.21 o 
   3   5   9     7718.35     7762.67     89.59 o 
   4   5   9     2703.10     2617.15     35.74 o 
   5   5   9     2799.61     2714.86     44.85 o 
   6   5   9      819.90      804.43     21.08 o 
   7   5   9     1339.18     1305.41     28.62 o 
   8   5   9     1204.26     1201.34     27.76 o 
   9   5   9      465.93      456.04     18.19 o 
  10   5   9      356.37      382.32     17.50 o 
  11   5   9       49.39       49.11     10.27 o 
 -17   6   9        0.37        1.87      7.66 o 
 -16   6   9       13.51        8.93      7.83 o 
 -15   6   9        0.94       -3.98      6.90 o 
 -14   6   9        0.21       -9.41      6.27 o 
 -13   6   9      122.25      113.60      9.07 o 
 -12   6   9      126.03      123.68     11.37 o 
 -11   6   9      119.41      114.66      8.14 o 
 -10   6   9        1.03       -6.89      4.60 o 
  -9   6   9       56.17       56.73      5.22 o 
  -8   6   9      675.48      698.42     16.44 o 
  -7   6   9       97.45       79.18      5.55 o 
  -6   6   9      110.56      109.88      5.45 o 
  -5   6   9       79.77       76.62      5.49 o 
  -4   6   9     1730.49     1715.68     25.55 o 
  -3   6   9      405.86      364.12     11.48 o 
  -2   6   9      708.34      728.52     11.66 o 
  -1   6   9       31.36       25.31      3.72 o 
   0   6   9      320.15      291.21      8.50 o 
   1   6   9      396.35      369.64     11.30 o 
   2   6   9      807.29      777.67     18.10 o 
   3   6   9       17.23       18.32      6.40 o 
   4   6   9       16.00        1.92      6.16 o 
   5   6   9      240.46      213.53     12.49 o 
   6   6   9        3.18        3.12      6.98 o 
   7   6   9       10.78        8.84      7.54 o 
   8   6   9        2.86       -4.17      7.22 o 
   9   6   9       14.59       26.90      8.58 o 
  10   6   9       23.64       18.66      8.98 o 
  11   6   9        1.73        6.72      8.70 o 
 -16   7   9        0.16       -6.63      7.56 o 
 -15   7   9      175.64      157.60     10.77 o 
 -14   7   9        2.27        0.10      6.10 o 
 -13   7   9      437.17      431.15     14.92 o 
 -12   7   9        0.08       -1.70      6.00 o 
 -11   7   9      851.61      823.64     19.06 o 
 -10   7   9      125.01      104.07      8.78 o 
  -9   7   9      400.73      388.14     12.59 o 
  -8   7   9       25.46       21.83      5.54 o 
  -7   7   9     3931.48     4010.62     46.75 o 
  -6   7   9       49.69       41.48      4.49 o 
  -5   7   9      538.18      528.41     12.79 o 
  -4   7   9     1034.95     1055.78     21.77 o 
  -3   7   9     3883.00     3865.37     50.03 o 
  -2   7   9      255.63      265.99      7.94 o 
  -1   7   9     1812.67     1814.62     22.56 o 
   0   7   9      958.06      958.29     17.31 o 
   1   7   9     1050.28     1068.40     18.29 o 
   2   7   9     1446.41     1462.80     25.17 o 
   3   7   9      498.36      482.81     14.35 o 
   4   7   9      635.60      635.82     20.42 o 
   5   7   9      151.70      158.85     11.19 o 
   6   7   9      659.87      641.52     20.34 o 
   7   7   9        6.44        8.49      7.61 o 
   8   7   9      278.17      303.04     16.06 o 
   9   7   9        1.87       -0.27      8.16 o 
  10   7   9      125.37      131.93     12.93 o 
 -15   8   9        0.02       -3.80      6.67 o 
 -14   8   9      536.57      523.75     16.76 o 
 -13   8   9        1.90       -3.08      5.82 o 
 -12   8   9     1085.78     1085.81     23.09 o 
 -11   8   9      192.50      181.35     10.62 o 
 -10   8   9     1705.75     1702.77     29.66 o 
  -9   8   9       55.31       53.08      7.08 o 
  -8   8   9     1976.66     1936.74     31.63 o 
  -7   8   9      535.79      556.46     15.34 o 
  -6   8   9     3820.77     3976.61     42.45 o 
  -5   8   9     1028.12     1049.84     33.99 o 
  -4   8   9     3837.19     3876.18     50.85 o 
  -3   8   9      294.65      342.23     16.13 o 
  -2   8   9     3587.96     3761.28     50.17 o 
  -1   8   9     1829.59     1915.70     50.01 o 
   0   8   9     4009.68     4198.55     44.99 o 
   1   8   9      659.84      760.22     19.06 o 
   2   8   9     2094.53     2160.59     34.16 o 
   3   8   9     1007.39     1038.80     21.41 o 
   4   8   9     1339.95     1375.69     26.02 o 
   5   8   9      913.72      940.35     21.46 o 
   6   8   9      494.20      457.97     18.29 o 
   7   8   9      561.60      547.52     19.86 o 
   8   8   9      217.79      230.14     19.94 o 
   9   8   9      435.08      469.92     20.11 o 
 -14   9   9       16.13        9.14      7.08 o 
 -13   9   9        9.52       -4.95      6.37 o 
 -12   9   9       40.74       30.24      7.02 o 
 -11   9   9       94.10       76.80     11.38 o 
 -10   9   9       50.91       41.27      7.21 o 
  -9   9   9       26.33       15.73      6.33 o 
  -8   9   9      361.00      329.53     13.22 o 
  -7   9   9      518.10      503.05     15.02 o 
  -6   9   9      371.70      330.07     14.92 o 
  -5   9   9      395.45      362.00     11.22 o 
  -4   9   9      523.60      482.83     14.14 o 
  -3   9   9      909.57      861.05     18.82 o 
  -2   9   9      321.12      278.88     12.52 o 
  -1   9   9      602.77      547.70     15.90 o 
   0   9   9      583.30      561.06     30.44 o 
   1   9   9      524.93      503.93     13.82 o 
   2   9   9       45.71       44.06      9.73 o 
   3   9   9      438.70      438.90     15.10 o 
   4   9   9      136.25      120.74      9.55 o 
   5   9   9       83.75       79.60      8.69 o 
   6   9   9       34.52       25.61      7.55 o 
   7   9   9       62.20       55.28      9.99 o 
   8   9   9       18.79       24.57      9.43 o 
 -13  10   9        9.25       17.40      7.61 o 
 -12  10   9      225.80      216.83     15.86 o 
 -11  10   9       34.54       44.10      9.76 o 
 -10  10   9      257.77      251.33     12.71 o 
  -9  10   9      159.81      173.88     15.06 o 
  -8  10   9      309.29      308.90     13.02 o 
  -7  10   9      194.92      199.91     11.28 o 
  -6  10   9      455.14      440.86     17.64 o 
  -5  10   9      118.47      106.80     10.42 o 
  -4  10   9      298.07      306.05     11.22 o 
  -3  10   9       24.30        7.14      5.89 o 
  -2  10   9      293.01      306.55     12.76 o 
  -1  10   9        7.86        1.92      6.18 o 
   0  10   9      243.01      225.30     13.77 o 
   1  10   9      168.34      167.38     12.83 o 
   2  10   9      149.16      115.19     11.07 o 
   3  10   9      375.00      416.99     15.48 o 
   4  10   9        9.03       11.26      6.82 o 
   5  10   9      252.87      304.59     14.75 o 
   6  10   9      123.02      129.84     10.84 o 
 -11  11   9      842.68      887.95     22.64 o 
 -10  11   9       16.61       14.05      7.43 o 
  -9  11   9     1243.00     1234.85     26.45 o 
  -8  11   9        5.13       11.07      7.16 o 
  -7  11   9     1468.71     1444.33     33.73 o 
  -6  11   9      100.67       94.13     10.87 o 
  -5  11   9     1217.27     1181.27     29.62 o 
  -4  11   9      174.74      140.84     12.24 o 
  -3  11   9      862.69      891.48     18.59 o 
  -2  11   9      274.85      259.95     16.31 o 
  -1  11   9      583.15      597.08     19.87 o 
   0  11   9      456.55      486.35     18.84 o 
   1  11   9      425.28      445.02     18.59 o 
   2  11   9      666.33      689.47     23.21 o 
   3  11   9      211.73      248.82     16.41 o 
   4  11   9      338.63      362.99     18.81 o 
  -7  12   9      127.23      135.70     13.05 o 
  -6  12   9      414.14      453.51     24.35 o 
  -5  12   9      124.38      135.88     13.07 o 
  -4  12   9      197.40      202.36     18.32 o 
  -3  12   9      166.81      151.28     13.59 o 
  -2  12   9       91.37       89.03     15.09 o 
  -1  12   9      208.79      239.85     15.44 o 
   0  12   9       69.16       60.15     10.44 o 
   1  12   9      196.02      201.84     14.61 o 
 -19   0  10      192.76      192.51     22.55 o 
 -18   0  10      203.13      232.16     22.70 o 
 -17   0  10      255.92      247.01     24.25 o 
 -16   0  10      842.67      828.75     37.57 o 
 -15   0  10      491.66      423.12     27.18 o 
 -14   0  10     1952.74     1889.58     58.86 o 
 -13   0  10      115.07      171.52     34.73 o 
 -12   0  10      651.51      682.89     29.06 o 
 -11   0  10       10.05       -3.08     16.35 o 
 -10   0  10     7131.53     7190.10     94.76 o 
  -9   0  10      399.92      336.26      9.78 o 
  -8   0  10     3279.49     3235.49     46.95 o 
  -7   0  10     1581.24     1505.33     24.69 o 
  -6   0  10     3206.23     3097.61     55.02 o 
  -5   0  10     1968.43     1926.89     50.09 o 
  -4   0  10    10185.30     9816.84    127.18 o 
  -3   0  10     5927.33     5980.04     79.40 o 
  -2   0  10     4506.69     4256.58     57.91 o 
  -1   0  10     1890.21     1940.84     29.06 o 
   0   0  10     5006.19     4934.31     66.32 o 
   1   0  10     1414.84     1456.40     29.29 o 
   2   0  10     4152.37     4250.10     59.20 o 
   3   0  10     2085.53     2090.26     39.86 o 
   4   0  10     2930.38     2898.91     52.47 o 
   5   0  10      362.26      336.21     14.52 o 
   6   0  10     1422.12     1410.28     33.80 o 
   7   0  10      685.52      640.33     28.55 o 
   8   0  10      672.94      655.89     18.18 o 
   9   0  10      276.05      283.56     13.39 o 
  10   0  10      419.89      384.50     31.33 o 
  11   0  10      333.50      355.05     31.41 o 
  12   0  10       73.93       37.34     19.16 o 
 -19   1  10      111.08      118.81     13.25 o 
 -18   1  10        0.99        5.84      8.48 o 
 -17   1  10      112.45       97.56     11.99 o 
 -16   1  10      407.17      371.75     18.83 o 
 -15   1  10      631.39      675.14     19.18 o 
 -14   1  10      167.82      174.40      9.41 o 
 -13   1  10      473.38      486.62     14.69 o 
 -12   1  10       86.04       74.14      6.48 o 
 -11   1  10     1629.22     1636.51     21.35 o 
 -10   1  10      723.96      697.20     10.25 o 
  -9   1  10     2464.72     2589.95     27.39 o 
  -8   1  10     1184.01     1156.40     14.29 o 
  -7   1  10     3166.47     3379.22     41.39 o 
  -6   1  10     2347.91     2423.98     31.16 o 
  -5   1  10     2719.92     2590.69     29.35 o 
  -4   1  10     1813.54     1914.52     22.52 o 
  -3   1  10     7974.40     8199.47    154.16 o 
  -2   1  10     5005.86     5373.37     50.74 o 
  -1   1  10     1275.32     1152.91     13.54 o 
   0   1  10      235.93      280.66      5.65 o 
   1   1  10     4709.51     4820.72     46.49 o 
   2   1  10     1772.25     1837.17     22.58 o 
   3   1  10      989.24      990.98     14.84 o 
   4   1  10      249.15      225.38      8.95 o 
   5   1  10     1162.27     1119.47     17.14 o 
   6   1  10      340.31      294.37      9.32 o 
   7   1  10      289.31      278.19      8.75 o 
   8   1  10       95.68       91.95      6.61 o 
   9   1  10      121.79      106.42      8.36 o 
  10   1  10      133.27      119.02      9.20 o 
  11   1  10       68.02       55.26     13.08 o 
  12   1  10       36.12       30.83     12.53 o 
 -19   2  10       35.83       53.18     11.08 o 
 -18   2  10      101.70      116.22     12.90 o 
 -17   2  10       83.29      108.68     12.36 o 
 -16   2  10      589.16      577.12     16.34 o 
 -15   2  10       12.92       19.45      6.17 o 
 -14   2  10      625.68      657.00     15.87 o 
 -13   2  10       93.94      111.21      7.36 o 
 -12   2  10     2309.92     2246.55     32.04 o 
 -11   2  10      138.71      109.39      8.23 o 
 -10   2  10     1310.53     1347.49     19.25 o 
  -9   2  10      261.37      288.63      7.28 o 
  -8   2  10     3203.15     3311.07     33.80 o 
  -7   2  10       72.12       60.94      3.17 o 
  -6   2  10      398.66      383.51      9.13 o 
  -5   2  10     1905.63     2041.19     26.86 o 
  -4   2  10      155.18      172.31      6.01 o 
  -3   2  10      183.04      192.19      6.10 o 
  -2   2  10      270.95      278.93      6.44 o 
  -1   2  10      158.27      159.97      4.11 o 
   0   2  10      116.10      126.26      4.02 o 
   1   2  10       61.52       71.49      3.15 o 
   2   2  10        3.01       -1.56      3.22 o 
   3   2  10       32.48       27.91      4.51 o 
   4   2  10      137.76      129.35      7.07 o 
   5   2  10       11.52        6.64      5.56 o 
   6   2  10       15.38        6.83      5.01 o 
   7   2  10       46.69       44.30      6.00 o 
   8   2  10       86.99       73.82      7.55 o 
   9   2  10      115.25      107.51      8.74 o 
  10   2  10       17.78       22.93      6.83 o 
  11   2  10       82.47       65.94     14.16 o 
  12   2  10       11.90       -1.07     11.33 o 
 -19   3  10      185.41      236.31     27.70 o 
 -18   3  10       94.37      105.02     13.33 o 
 -17   3  10      621.75      687.20     18.22 o 
 -16   3  10      144.32      143.38      9.63 o 
 -15   3  10     1299.67     1357.31     24.82 o 
 -14   3  10      150.98      139.07      8.65 o 
 -13   3  10     1917.20     1803.53     71.93 o 
 -12   3  10       64.21       61.05      4.71 o 
 -11   3  10     5015.84     4987.90     54.51 o 
 -10   3  10        2.82       -1.03      2.32 o 
  -9   3  10     7446.97     7390.23     76.66 o 
  -8   3  10        9.55       12.78      3.10 o 
  -7   3  10     7189.31     7207.07     74.24 o 
  -6   3  10      599.28      599.52     11.88 o 
  -5   3  10    11726.68    12099.22    119.85 o 
  -4   3  10      591.44      633.57     10.09 o 
  -3   3  10     7526.29     7574.55     70.09 o 
  -2   3  10     1663.33     1769.92     19.50 o 
  -1   3  10     7891.14     8206.51     75.74 o 
   0   3  10     1311.79     1374.35     16.97 o 
   1   3  10     3170.18     3236.70     33.61 o 
   2   3  10      830.98      880.82     15.89 o 
   3   3  10     2272.96     2326.13     31.89 o 
   4   3  10     1423.65     1422.23     23.75 o 
   5   3  10     1011.11     1064.30     19.38 o 
   6   3  10      339.43      325.71     11.37 o 
   7   3  10      285.87      294.19     14.17 o 
   8   3  10      243.87      247.50     13.69 o 
   9   3  10       54.90       69.34      9.24 o 
  10   3  10      277.78      281.50     13.69 o 
  11   3  10       75.33       92.34     15.37 o 
  12   3  10       59.48       55.05      8.76 o 
 -18   4  10       33.13       27.17      7.22 o 
 -17   4  10       18.40        8.63      6.38 o 
 -16   4  10      572.96      569.03     16.61 o 
 -15   4  10       61.42       38.74      6.99 o 
 -14   4  10      181.57      167.69      9.81 o 
 -13   4  10        0.97       -6.49      4.32 o 
 -12   4  10      973.16      946.63     18.62 o 
 -11   4  10      147.39      137.70      6.64 o 
 -10   4  10     1425.34     1422.57     18.59 o 
  -9   4  10        1.15       -3.38      3.11 o 
  -8   4  10     2948.00     2962.19     31.63 o 
  -7   4  10        8.47       12.00      3.20 o 
  -6   4  10     4196.43     4109.72     50.37 o 
  -5   4  10      141.74      153.83      5.13 o 
  -4   4  10     9526.33     9711.40     88.85 o 
  -3   4  10      122.97      131.44      5.85 o 
  -2   4  10     7258.31     7053.01     65.95 o 
  -1   4  10       27.96       39.62      5.96 o 
   0   4  10     8587.77     8635.25     89.02 o 
   1   4  10      420.22      427.04     18.51 o 
   2   4  10     4779.03     4760.49     57.56 o 
   3   4  10      282.59      270.53     10.13 o 
   4   4  10     3423.14     3440.72     44.62 o 
   5   4  10      665.12      611.42     18.16 o 
   6   4  10      747.11      693.34     19.56 o 
   7   4  10      305.63      277.04     14.28 o 
   8   4  10      534.01      526.78     18.38 o 
   9   4  10      175.75      155.88     11.86 o 
  10   4  10       86.81       70.85     12.22 o 
  11   4  10      144.00      139.51     10.84 o 
 -18   5  10        7.02        8.20      7.12 o 
 -17   5  10      158.55      140.63     10.15 o 
 -16   5  10       49.97       32.06      7.31 o 
 -15   5  10      258.20      259.16     14.45 o 
 -14   5  10      159.88      152.49      8.84 o 
 -13   5  10      216.85      180.48     10.14 o 
 -12   5  10        9.38        2.95      5.10 o 
 -11   5  10     1134.22     1124.32     21.35 o 
 -10   5  10        5.18       -1.14      3.78 o 
  -9   5  10      148.72      132.57      6.67 o 
  -8   5  10      169.12      166.20      7.43 o 
  -7   5  10     1127.07     1084.02     16.85 o 
  -6   5  10      216.90      204.85     10.11 o 
  -5   5  10       14.62       14.83      3.42 o 
  -4   5  10       67.62       69.79      3.69 o 
  -3   5  10      495.29      516.61     11.25 o 
  -2   5  10       18.96       18.02      4.10 o 
  -1   5  10      180.01      153.39      7.84 o 
   0   5  10        1.51       -4.79      4.34 o 
   1   5  10      324.23      317.57     10.08 o 
   2   5  10        0.68       -4.40      4.25 o 
   3   5  10      181.70      167.57      8.98 o 
   4   5  10       88.04       91.58      8.75 o 
   5   5  10      404.26      375.65     15.11 o 
   6   5  10       18.56       -8.51      6.69 o 
   7   5  10      142.45      120.00     10.46 o 
   8   5  10       89.33       84.15      9.97 o 
   9   5  10       40.45       31.09      8.51 o 
  10   5  10       10.94       -7.07      7.89 o 
  11   5  10       22.82       16.31      7.97 o 
 -17   6  10       83.25       87.50      9.45 o 
 -16   6  10      407.24      443.71     15.63 o 
 -15   6  10       11.78       14.80      7.10 o 
 -14   6  10     1354.03     1361.28     26.90 o 
 -13   6  10      512.94      537.19     15.82 o 
 -12   6  10     1779.43     1767.69     29.77 o 
 -11   6  10      107.00      108.19      8.04 o 
 -10   6  10     2775.72     2639.72     38.58 o 
  -9   6  10      789.17      798.25     14.86 o 
  -8   6  10     4554.33     4704.03     53.02 o 
  -7   6  10      758.13      749.14     15.55 o 
  -6   6  10     4682.03     4707.18     58.10 o 
  -5   6  10       58.06       49.40      5.25 o 
  -4   6  10     3182.94     3320.52     43.51 o 
  -3   6  10       54.86       47.39      4.50 o 
  -2   6  10     6352.75     6404.78     68.23 o 
  -1   6  10      223.73      208.93      9.23 o 
   0   6  10      988.03      988.87     16.88 o 
   1   6  10      533.88      531.84     12.46 o 
   2   6  10     2169.33     2226.29     31.62 o 
   3   6  10     1085.71     1090.26     24.29 o 
   4   6  10      401.47      385.70     15.32 o 
   5   6  10      627.24      643.75     19.52 o 
   6   6  10      176.82      205.05     20.63 o 
   7   6  10      562.15      595.71     19.82 o 
   8   6  10       56.41       70.15     10.05 o 
   9   6  10      344.16      359.71     17.65 o 
  10   6  10        4.46       10.45      8.52 o 
 -16   7  10       44.75       31.07     13.94 o 
 -15   7  10      416.22      407.06     15.06 o 
 -14   7  10       64.86       71.77      8.38 o 
 -13   7  10      683.62      698.26     18.20 o 
 -12   7  10      244.58      266.79     14.03 o 
 -11   7  10     2059.12     1979.54     32.55 o 
 -10   7  10      331.78      355.66     12.76 o 
  -9   7  10     1097.33     1105.03     21.78 o 
  -8   7  10      503.50      509.39     14.04 o 
  -7   7  10     4220.86     4194.71     48.86 o 
  -6   7  10       63.42       62.83      6.03 o 
  -5   7  10     1868.36     1857.76     28.13 o 
  -4   7  10      225.64      230.38      9.87 o 
  -3   7  10     3587.59     3492.26     46.56 o 
  -2   7  10      200.40      208.89     17.46 o 
  -1   7  10     1592.83     1580.92     22.95 o 
   0   7  10      650.61      631.53     13.91 o 
   1   7  10     1864.35     1789.38     28.93 o 
   2   7  10      483.02      508.22     29.48 o 
   3   7  10      770.85      768.68     33.58 o 
   4   7  10     1330.05     1355.18     29.15 o 
   5   7  10      348.85      368.52     16.27 o 
   6   7  10      673.80      706.01     21.47 o 
   7   7  10      148.46      141.74     15.51 o 
   8   7  10      430.66      432.82     18.75 o 
   9   7  10       63.12       60.84     10.47 o 
 -15   8  10       30.46       20.25      7.37 o 
 -14   8  10        0.06       -9.00      6.00 o 
 -13   8  10        3.03       -8.62      5.74 o 
 -12   8  10       13.47       -0.02      6.21 o 
 -11   8  10        1.61       -8.53      5.69 o 
 -10   8  10        1.73       -4.15      5.83 o 
  -9   8  10       14.14        0.45      5.83 o 
  -8   8  10       60.71       57.15      6.97 o 
  -7   8  10        1.73       -5.85      3.90 o 
  -6   8  10       43.91       56.59      5.73 o 
  -5   8  10      193.23      213.14     10.05 o 
  -4   8  10      423.56      414.79     12.92 o 
  -3   8  10      136.98      122.35      8.10 o 
  -2   8  10      348.69      338.35     12.74 o 
  -1   8  10       65.55       63.79      7.36 o 
   0   8  10      330.65      336.85     16.14 o 
   1   8  10      246.98      232.73     10.33 o 
   2   8  10      149.73      141.86      9.56 o 
   3   8  10      206.56      206.60     13.52 o 
   4   8  10       29.66       31.82      8.12 o 
   5   8  10       23.19       28.42      8.88 o 
   6   8  10       25.75       25.41      8.44 o 
   7   8  10       80.24       76.47     10.37 o 
   8   8  10        8.23        4.55      8.92 o 
 -14   9  10      130.08      121.85     10.21 o 
 -13   9  10      255.20      259.21     13.22 o 
 -12   9  10       44.22       36.62      7.48 o 
 -11   9  10      603.36      588.09     17.12 o 
 -10   9  10      206.42      203.79     12.32 o 
  -9   9  10      749.96      767.69     22.97 o 
  -8   9  10       14.05        9.21      6.17 o 
  -7   9  10     1658.71     1704.47     35.45 o 
  -6   9  10        0.56       12.45      6.26 o 
  -5   9  10     2185.95     2272.22     31.26 o 
  -4   9  10       28.82       40.69      6.56 o 
  -3   9  10     2280.62     2450.13     45.50 o 
  -2   9  10      277.87      314.54     18.29 o 
  -1   9  10     2546.71     2632.35     39.69 o 
   0   9  10      394.48      436.61     23.84 o 
   1   9  10     1822.36     1891.95     43.91 o 
   2   9  10      672.44      707.08     16.65 o 
   3   9  10     1002.90     1080.57     23.09 o 
   4   9  10      713.00      758.17     22.74 o 
   5   9  10      456.95      459.88     18.38 o 
   6   9  10      426.97      471.94     19.42 o 
   7   9  10      270.82      292.46     16.72 o 
 -12  10  10      652.52      695.93     23.16 o 
 -11  10  10        5.07       15.27      6.99 o 
 -10  10  10      735.05      767.44     20.07 o 
  -9  10  10        0.04        6.01      6.56 o 
  -8  10  10     1397.52     1433.36     27.97 o 
  -7  10  10       83.04       77.67     10.12 o 
  -6  10  10     1065.40     1048.95     27.24 o 
  -5  10  10       93.43       76.74      9.84 o 
  -4  10  10     1218.29     1227.42     23.63 o 
  -3  10  10      203.73      190.85     21.85 o 
  -2  10  10      780.61      798.35     19.30 o 
  -1  10  10      352.14      358.56     13.83 o 
   0  10  10      664.18      680.33     21.39 o 
   1  10  10      201.13      220.72     14.12 o 
   2  10  10      548.67      531.80     20.14 o 
   3  10  10      212.77      236.73     17.43 o 
   4  10  10      270.75      271.19     20.72 o 
   5  10  10      131.13      141.07     12.35 o 
 -10  11  10        0.03       -8.63      6.82 o 
  -9  11  10        1.50       -7.99      6.60 o 
  -8  11  10        6.64        5.79      8.29 o 
  -7  11  10        5.68        9.24      8.26 o 
  -6  11  10        0.67        0.50      7.68 o 
  -5  11  10       75.73       88.38     10.84 o 
  -4  11  10        6.91        3.51      7.73 o 
  -3  11  10       22.00       20.83      6.50 o 
  -2  11  10        0.07       -6.30      5.70 o 
  -1  11  10      110.15      127.68     11.18 o 
   0  11  10        0.37       -9.52      7.38 o 
   1  11  10       12.43       -1.49      8.03 o 
   2  11  10       14.98       12.07      8.74 o 
   3  11  10        0.16      -10.76      8.41 o 
  -6  12  10      894.40      944.10     28.04 o 
  -5  12  10      197.66      187.46     14.75 o 
  -4  12  10      858.03      944.16     28.34 o 
  -3  12  10      133.98      111.36     12.56 o 
  -2  12  10      834.38      904.40     33.58 o 
  -1  12  10      130.81      122.47     11.88 o 
 -19   1  11       98.83      114.70     13.17 o 
 -18   1  11       83.94       97.08     12.11 o 
 -17   1  11      327.21      363.12     19.45 o 
 -16   1  11      266.12      260.52     17.03 o 
 -15   1  11     1237.68     1213.83     32.25 o 
 -14   1  11       33.51       25.20      8.39 o 
 -13   1  11      922.73      949.17     26.80 o 
 -12   1  11      106.38      106.62      6.59 o 
 -11   1  11     3308.55     3278.84     49.76 o 
 -10   1  11      108.45      112.96      6.42 o 
  -9   1  11     3337.58     3434.03     34.88 o 
  -8   1  11        4.43       -3.86      2.57 o 
  -7   1  11     2070.84     2085.29     28.16 o 
  -6   1  11      246.61      275.38      8.20 o 
  -5   1  11     2192.10     2207.07     25.92 o 
  -4   1  11      114.99      141.13      8.71 o 
  -3   1  11     3640.32     3915.29     38.35 o 
  -2   1  11        0.44        9.64      4.23 o 
  -1   1  11     1288.23     1296.11     15.11 o 
   0   1  11        1.25        2.06      1.96 o 
   1   1  11     2220.53     2395.56     28.16 o 
   2   1  11       31.83       28.10      3.56 o 
   3   1  11     2763.29     2827.25     37.52 o 
   4   1  11       21.01        4.25      4.52 o 
   5   1  11     1370.50     1390.96     22.99 o 
   6   1  11      121.68      113.76      7.54 o 
   7   1  11     1186.86     1272.87     20.89 o 
   8   1  11      126.77      102.60      8.86 o 
   9   1  11      531.89      575.76     21.90 o 
  10   1  11      152.44      133.79     11.67 o 
  11   1  11      283.94      325.85     22.62 o 
 -19   2  11      100.93      108.26     13.04 o 
 -18   2  11      253.60      306.86     18.89 o 
 -17   2  11      397.57      468.47     21.69 o 
 -16   2  11      832.50      852.11     27.46 o 
 -15   2  11      429.23      444.59     13.86 o 
 -14   2  11     1281.99     1299.01     25.06 o 
 -13   2  11      494.73      487.29     13.19 o 
 -12   2  11     2273.22     2197.13     31.58 o 
 -11   2  11     1659.95     1706.74     23.34 o 
 -10   2  11     5071.05     5054.78     49.99 o 
  -9   2  11      425.23      389.93     10.95 o 
  -8   2  11     3851.89     4041.75     44.57 o 
  -7   2  11     1446.21     1417.05     17.97 o 
  -6   2  11     5727.64     5797.76     67.88 o 
  -5   2  11      187.07      154.12      6.46 o 
  -4   2  11     6175.58     6671.13     76.85 o 
  -3   2  11      109.05      100.63      6.26 o 
  -2   2  11     5403.69     5506.78     56.63 o 
  -1   2  11      331.96      358.97      5.82 o 
   0   2  11     4184.93     4236.24     38.74 o 
   1   2  11       34.94       48.53      4.53 o 
   2   2  11     2844.05     2936.05     34.55 o 
   3   2  11     1394.10     1391.57     22.26 o 
   4   2  11     2331.37     2388.26     33.61 o 
   5   2  11      446.02      424.67     12.53 o 
   6   2  11      810.12      865.79     17.85 o 
   7   2  11      530.58      506.40     20.90 o 
   8   2  11      251.65      303.41     12.87 o 
   9   2  11      463.76      467.87     15.69 o 
  10   2  11      194.60      256.09     13.32 o 
  11   2  11      165.14      148.73     27.05 o 
 -19   3  11        1.25       10.12      9.89 o 
 -18   3  11        0.18        7.09      9.05 o 
 -17   3  11        7.03       15.78      9.34 o 
 -16   3  11       48.99       47.71      7.59 o 
 -15   3  11       33.99       17.06      6.44 o 
 -14   3  11       27.21       11.42      5.43 o 
 -13   3  11        1.42       -5.70      3.80 o 
 -12   3  11      586.60      553.51     11.17 o 
 -11   3  11      357.61      327.29      9.59 o 
 -10   3  11      810.23      779.50     13.69 o 
  -9   3  11      100.23      106.55      6.51 o 
  -8   3  11      478.00      424.82      9.44 o 
  -7   3  11      495.36      502.41     11.11 o 
  -6   3  11     1123.69     1117.46     26.85 o 
  -5   3  11     1057.45     1044.61     14.30 o 
  -4   3  11      153.87      168.07      8.15 o 
  -3   3  11      407.98      378.45     11.58 o 
  -2   3  11        6.35        6.40      2.28 o 
  -1   3  11      533.43      576.51      9.89 o 
   0   3  11       49.20       34.54      3.99 o 
   1   3  11      221.12      217.37      7.53 o 
   2   3  11       57.95       59.67      5.41 o 
   3   3  11       47.38       46.15      5.57 o 
   4   3  11       14.09       10.81      5.10 o 
   5   3  11        1.39       -7.11      4.74 o 
   6   3  11       22.27       14.46      7.22 o 
   7   3  11        5.73        2.35      6.63 o 
   8   3  11       46.53       33.65      8.04 o 
   9   3  11       12.77       16.39      7.12 o 
  10   3  11        5.57       11.49      7.30 o 
  11   3  11        1.66        2.49      6.99 o 
 -18   4  11      173.86      177.50     15.59 o 
 -17   4  11       97.39       96.22      9.93 o 
 -16   4  11      166.87      172.37     15.20 o 
 -15   4  11      313.34      277.36     18.84 o 
 -14   4  11      508.57      499.42     14.43 o 
 -13   4  11       15.22        6.04      4.76 o 
 -12   4  11     1283.75     1331.22     18.44 o 
 -11   4  11       51.74       45.41      4.58 o 
 -10   4  11     2563.60     2633.98     29.49 o 
  -9   4  11      153.47      132.24      6.14 o 
  -8   4  11     3719.02     3725.60     38.47 o 
  -7   4  11        0.60        3.46      3.59 o 
  -6   4  11     5525.78     5467.46     65.21 o 
  -5   4  11       25.31       16.50      3.74 o 
  -4   4  11     4767.46     4828.81     56.73 o 
  -3   4  11      126.22      139.74     11.63 o 
  -2   4  11     5924.50     6070.15     64.32 o 
  -1   4  11        0.43        1.48      3.52 o 
   0   4  11     2095.99     2138.23     24.62 o 
   1   4  11       49.63       43.23      4.35 o 
   2   4  11     1917.50     2010.05     29.08 o 
   3   4  11       65.63       54.23      5.98 o 
   4   4  11      809.71      821.87     20.18 o 
   5   4  11       88.89       58.92      8.33 o 
   6   4  11      367.76      381.04     15.90 o 
   7   4  11       41.33       28.18      7.89 o 
   8   4  11      134.67      135.85     11.31 o 
   9   4  11      267.19      270.69     15.38 o 
  10   4  11       81.99       92.05      9.64 o 
 -18   5  11      158.41      165.24     11.10 o 
 -17   5  11       97.93      107.44      9.48 o 
 -16   5  11      211.66      206.27     11.53 o 
 -15   5  11      598.27      616.48     17.02 o 
 -14   5  11      454.93      435.51     12.61 o 
 -13   5  11      635.47      630.07     14.54 o 
 -12   5  11      368.99      361.73     11.16 o 
 -11   5  11     1703.24     1654.33     24.26 o 
 -10   5  11      521.08      515.92     10.81 o 
  -9   5  11     3033.17     3014.34     33.10 o 
  -8   5  11      633.26      628.08     11.43 o 
  -7   5  11     4991.77     4895.86     59.81 o 
  -6   5  11       75.43       77.14      5.68 o 
  -5   5  11     3922.66     3881.41     43.17 o 
  -4   5  11      421.24      431.68      9.52 o 
  -3   5  11     7980.33     7919.51     82.10 o 
  -2   5  11       91.92      101.47      5.96 o 
  -1   5  11     2913.08     2877.40     34.58 o 
   0   5  11       17.14        9.14      4.18 o 
   1   5  11     2637.47     2516.74     28.72 o 
   2   5  11      357.58      316.94      9.89 o 
   3   5  11     1710.85     1676.19     26.23 o 
   4   5  11      441.79      388.03     15.29 o 
   5   5  11      437.88      396.02     16.10 o 
   6   5  11      466.01      445.93     17.03 o 
   7   5  11      262.70      253.86     14.53 o 
   8   5  11      277.97      273.38     14.89 o 
   9   5  11      193.13      188.26     13.63 o 
  10   5  11      256.82      247.44     17.36 o 
 -17   6  11       12.10       12.51      7.27 o 
 -16   6  11        0.45       -9.10      6.42 o 
 -15   6  11       28.45       19.98      6.44 o 
 -14   6  11       90.03       79.05      7.71 o 
 -13   6  11       49.61       52.35      7.72 o 
 -12   6  11       90.60       89.34      8.28 o 
 -11   6  11      232.62      236.70     19.59 o 
 -10   6  11      283.80      271.30     11.40 o 
  -9   6  11       52.47       49.86      5.41 o 
  -8   6  11     1307.60     1349.90     20.71 o 
  -7   6  11        0.01       -0.17      4.81 o 
  -6   6  11     1240.34     1162.06     17.60 o 
  -5   6  11       17.90        6.67      4.46 o 
  -4   6  11     2386.99     2380.79     39.42 o 
  -3   6  11      167.46      196.10      9.51 o 
  -2   6  11     2002.03     1905.72     25.44 o 
  -1   6  11      811.32      809.74     17.83 o 
   0   6  11     1126.02     1080.88     18.10 o 
   1   6  11      243.24      232.93      9.14 o 
   2   6  11      924.74      872.91     16.15 o 
   3   6  11      523.25      510.48     18.47 o 
   4   6  11      239.97      231.01     13.21 o 
   5   6  11      476.20      448.66     17.30 o 
   6   6  11       44.30       41.30     10.31 o 
   7   6  11       81.63       81.24     10.66 o 
   8   6  11       64.28       64.82      9.82 o 
   9   6  11       65.15       58.17     10.10 o 
 -16   7  11      107.96       95.00      8.78 o 
 -15   7  11       83.67       89.03      9.46 o 
 -14   7  11      149.57      140.70     10.18 o 
 -13   7  11      189.39      200.50     11.33 o 
 -12   7  11      329.64      328.70     13.33 o 
 -11   7  11      504.38      517.94     15.69 o 
 -10   7  11      106.68       87.61      8.00 o 
  -9   7  11     1335.46     1396.20     25.48 o 
  -8   7  11      553.65      531.65     12.87 o 
  -7   7  11     1924.81     1949.07     34.71 o 
  -6   7  11       86.07       80.67      6.90 o 
  -5   7  11     3537.98     3526.78     46.88 o 
  -4   7  11      100.41       99.58      7.36 o 
  -3   7  11     3245.45     3177.21     43.58 o 
  -2   7  11        9.45       14.06      5.43 o 
  -1   7  11     3413.49     3383.94     46.56 o 
   0   7  11      689.94      709.08     14.87 o 
   1   7  11     1656.21     1664.14     29.78 o 
   2   7  11      551.14      581.77     16.01 o 
   3   7  11     1076.94     1071.57     25.56 o 
   4   7  11      471.57      473.39     17.76 o 
   5   7  11      345.57      344.68     16.04 o 
   6   7  11      290.37      305.30     16.20 o 
   7   7  11      131.65      130.31     11.79 o 
   8   7  11      307.40      300.45     16.92 o 
 -15   8  11      197.32      194.64     12.07 o 
 -14   8  11      296.52      292.89     13.46 o 
 -13   8  11      217.33      223.53     12.12 o 
 -12   8  11      752.02      740.90     19.01 o 
 -11   8  11      177.62      177.48     12.99 o 
 -10   8  11     1789.37     1805.23     36.14 o 
  -9   8  11      128.95      138.41     12.20 o 
  -8   8  11     2125.18     2095.21     34.12 o 
  -7   8  11        0.18        5.58      6.00 o 
  -6   8  11     5320.98     5249.24     67.42 o 
  -5   8  11        2.60       21.14      5.89 o 
  -4   8  11     3320.18     3299.78     45.50 o 
  -3   8  11      146.66      152.82     21.94 o 
  -2   8  11     4388.07     4296.74     57.05 o 
  -1   8  11      261.53      297.90     26.40 o 
   0   8  11     2985.79     3096.87     44.82 o 
   1   8  11      355.01      389.51     13.84 o 
   2   8  11     1722.12     1768.93     30.38 o 
   3   8  11      305.08      316.72     13.52 o 
   4   8  11      897.00      920.72     24.06 o 
   5   8  11      369.69      371.27     17.05 o 
   6   8  11      538.26      582.03     20.53 o 
   7   8  11      173.48      177.76     13.44 o 
 -14   9  11        7.45        0.08      6.96 o 
 -13   9  11      150.95      147.55     10.64 o 
 -12   9  11        1.82       -3.31      6.33 o 
 -11   9  11      147.12      124.01      9.68 o 
 -10   9  11       43.95       31.31      7.17 o 
  -9   9  11      216.87      204.54     11.42 o 
  -8   9  11      121.74      114.54     10.95 o 
  -7   9  11      564.80      552.68     19.60 o 
  -6   9  11       30.86       33.27      5.73 o 
  -5   9  11      407.90      397.89     13.32 o 
  -4   9  11       12.90       13.06      6.02 o 
  -3   9  11      551.30      548.02     15.70 o 
  -2   9  11       10.48        1.30      6.47 o 
  -1   9  11      526.34      490.03     15.55 o 
   0   9  11        0.84        4.57      7.32 o 
   1   9  11      414.64      432.39     17.78 o 
   2   9  11       14.60       12.02      7.90 o 
   3   9  11      270.56      259.49     15.43 o 
   4   9  11        0.38        3.54      7.50 o 
   5   9  11      172.62      147.24     12.47 o 
   6   9  11        1.01       -0.50      8.34 o 
 -12  10  11      232.92      258.11     13.55 o 
 -11  10  11      278.78      305.03     14.12 o 
 -10  10  11      219.89      232.71     12.50 o 
  -9  10  11      217.64      235.68     12.70 o 
  -8  10  11      358.02      365.62     19.02 o 
  -7  10  11      270.21      275.39     15.59 o 
  -6  10  11      621.17      649.81     21.90 o 
  -5  10  11       53.39       27.87      7.21 o 
  -4  10  11      377.90      402.74     14.21 o 
  -3  10  11        0.34       -0.83      5.45 o 
  -2  10  11      545.61      554.09     16.24 o 
  -1  10  11       27.57       29.46      8.03 o 
   0  10  11      366.11      340.39     16.32 o 
   1  10  11      125.10      136.12     11.80 o 
   2  10  11      212.96      189.56     13.91 o 
   3  10  11      219.92      220.58     15.29 o 
   4  10  11      123.78       97.98     11.84 o 
 -10  11  11       87.79       94.63      9.90 o 
  -9  11  11      821.22      815.99     25.59 o 
  -8  11  11      125.23      113.89     14.69 o 
  -7  11  11     1011.55     1037.41     28.65 o 
  -6  11  11       19.44       24.51     11.40 o 
  -5  11  11     1010.33     1033.57     28.27 o 
  -4  11  11        1.09       -1.66      7.63 o 
  -3  11  11      724.82      729.92     18.98 o 
  -2  11  11        8.99        9.64      6.54 o 
  -1  11  11      774.64      800.22     24.08 o 
   0  11  11       75.31       72.07     10.42 o 
   1  11  11      703.41      716.32     23.69 o 
   2  11  11       93.81      103.49     11.90 o 
 -19   0  12      120.63      150.74     20.32 o 
 -18   0  12      222.16      228.08     22.80 o 
 -17   0  12        7.24      -13.36     10.46 o 
 -16   0  12      476.80      380.52     25.95 o 
 -15   0  12      253.70      262.72     21.96 o 
 -14   0  12     1102.95     1102.71     41.68 o 
 -13   0  12       95.36       69.24     12.74 o 
 -12   0  12     1410.10     1321.23     44.70 o 
 -11   0  12       85.07       80.42     18.17 o 
 -10   0  12     4464.55     4566.54     85.01 o 
  -9   0  12       12.10       14.37      5.16 o 
  -8   0  12     4779.84     5045.07     70.36 o 
  -7   0  12      390.15      349.09     13.30 o 
  -6   0  12     4045.37     4063.00     68.98 o 
  -5   0  12      337.97      347.64     10.10 o 
  -4   0  12    12320.78    12524.26    161.84 o 
  -3   0  12     3692.04     3622.96     51.14 o 
  -2   0  12     7453.29     7778.50    102.63 o 
  -1   0  12      305.30      327.38      9.67 o 
   0   0  12     5206.81     5222.40     70.97 o 
   1   0  12     2187.52     2184.33     42.01 o 
   2   0  12     8822.85     9105.23    148.85 o 
   3   0  12       14.37       16.74     10.91 o 
   4   0  12     2638.85     2703.49     51.78 o 
   5   0  12       42.55       39.55      6.79 o 
   6   0  12     2265.17     2258.62     48.95 o 
   7   0  12       40.61       22.31      6.91 o 
   8   0  12      939.91     1018.31     24.64 o 
   9   0  12       71.31       43.00     17.64 o 
  10   0  12      366.99      365.53     33.64 o 
 -19   1  12        5.60        4.84     12.97 o 
 -18   1  12      162.60      163.46     30.85 o 
 -17   1  12       28.16       20.53      9.33 o 
 -16   1  12      114.75       86.66     11.54 o 
 -15   1  12       25.94       11.37      8.18 o 
 -14   1  12      314.70      290.28     15.95 o 
 -13   1  12      622.26      622.42     16.62 o 
 -12   1  12        8.71        4.66      3.89 o 
 -11   1  12      407.95      400.35     10.45 o 
 -10   1  12      818.00      775.21     17.56 o 
  -9   1  12     3243.84     3290.94     42.55 o 
  -8   1  12       80.31       68.11      4.14 o 
  -7   1  12     2246.44     2292.47     30.76 o 
  -6   1  12      806.92      755.64     12.34 o 
  -5   1  12     4454.11     4434.83     73.75 o 
  -4   1  12       87.62       77.77      4.06 o 
  -3   1  12     4601.35     4689.09     45.54 o 
  -2   1  12      126.99      118.04      7.00 o 
  -1   1  12     3183.64     3188.74     32.21 o 
   0   1  12      307.07      296.47      6.46 o 
   1   1  12     1357.04     1419.86     22.05 o 
   2   1  12       41.15       40.88      4.66 o 
   3   1  12     2193.11     2166.75     29.26 o 
   4   1  12        9.87        1.45      7.20 o 
   5   1  12      241.23      234.15     10.51 o 
   6   1  12        3.45       -3.02      4.98 o 
   7   1  12      397.04      395.37     12.10 o 
   8   1  12      115.72       91.74      8.68 o 
   9   1  12       78.62       84.07     10.94 o 
  10   1  12       25.95       23.70     12.32 o 
 -19   2  12       24.12       44.31     11.40 o 
 -18   2  12       70.65       91.38     12.30 o 
 -17   2  12      107.80      105.96     12.35 o 
 -16   2  12      175.64      176.23     42.25 o 
 -15   2  12       96.07       91.47     20.17 o 
 -14   2  12      241.32      216.72     17.07 o 
 -13   2  12      119.18      139.46      7.81 o 
 -12   2  12      148.00      129.19      6.93 o 
 -11   2  12      194.28      184.05      7.19 o 
 -10   2  12      393.33      434.33      9.22 o 
  -9   2  12      120.87      109.41      5.59 o 
  -8   2  12       40.86       32.10      4.28 o 
  -7   2  12      678.07      694.25     17.61 o 
  -6   2  12       23.46       32.68      3.88 o 
  -5   2  12       37.35       30.10      3.66 o 
  -4   2  12        2.35        1.66      2.88 o 
  -3   2  12      514.35      537.94     10.74 o 
  -2   2  12      229.66      247.33      5.88 o 
  -1   2  12      542.79      565.99      9.98 o 
   0   2  12      301.11      280.75      7.32 o 
   1   2  12        0.78       -3.08      3.39 o 
   2   2  12     1252.00     1284.49     19.21 o 
   3   2  12      155.64      146.84      7.36 o 
   4   2  12     1168.26     1156.91     20.84 o 
   5   2  12        4.59       -2.90      5.49 o 
   6   2  12      771.72      825.03     18.14 o 
   7   2  12       11.29        5.69      7.15 o 
   8   2  12      472.46      517.81     16.63 o 
   9   2  12       17.29       29.04      7.58 o 
  10   2  12      184.43      220.11     13.93 o 
 -19   3  12      116.92      114.81     13.54 o 
 -18   3  12      217.34      246.00     17.14 o 
 -17   3  12      171.89      171.13     14.78 o 
 -16   3  12      847.21      849.39     22.75 o 
 -15   3  12      607.40      613.48     15.94 o 
 -14   3  12      441.27      427.50     13.10 o 
 -13   3  12      516.52      515.47     10.98 o 
 -12   3  12     1802.90     1812.03     22.65 o 
 -11   3  12     2674.06     2714.74     30.34 o 
 -10   3  12     1534.28     1543.73     19.62 o 
  -9   3  12     1812.61     1770.09     39.95 o 
  -8   3  12     1792.63     1792.00     39.28 o 
  -7   3  12     4121.34     4171.26     51.40 o 
  -6   3  12     1026.36     1081.73     17.77 o 
  -5   3  12     4330.75     4426.77     47.32 o 
  -4   3  12      760.11      775.13     12.16 o 
  -3   3  12     6501.17     6676.80     63.07 o 
  -2   3  12        2.61        0.97      2.93 o 
  -1   3  12     4726.53     4630.69     52.99 o 
   0   3  12        0.31       -3.91      3.32 o 
   1   3  12     4821.75     4739.45     72.44 o 
   2   3  12      571.29      506.13     11.78 o 
   3   3  12     3163.19     3161.92     42.14 o 
   4   3  12      547.54      504.32     14.02 o 
   5   3  12     2575.51     2571.25     36.81 o 
   6   3  12      334.75      293.05     14.51 o 
   7   3  12      594.61      637.27     19.74 o 
   8   3  12      463.07      407.43     21.94 o 
   9   3  12      746.34      817.64     21.14 o 
  10   3  12      180.32      149.35     10.99 o 
 -18   4  12       15.69        8.66     10.49 o 
 -17   4  12      171.49      170.09     11.13 o 
 -16   4  12       35.32       24.70      6.45 o 
 -15   4  12      370.65      360.79     14.94 o 
 -14   4  12      271.92      240.69     11.16 o 
 -13   4  12      355.79      356.42     12.09 o 
 -12   4  12      201.14      194.70      7.63 o 
 -11   4  12     1033.40      971.61     15.02 o 
 -10   4  12     1684.83     1607.18     20.55 o 
  -9   4  12      329.68      289.39      8.15 o 
  -8   4  12     1281.71     1316.96     19.17 o 
  -7   4  12      431.82      411.25     10.64 o 
  -6   4  12     2035.73     2004.24     28.16 o 
  -5   4  12      196.05      167.45      7.35 o 
  -4   4  12     2375.04     2464.99     26.43 o 
  -3   4  12        0.82        6.93      3.47 o 
  -2   4  12     1537.67     1538.77     21.31 o 
  -1   4  12       62.52       67.99      5.10 o 
   0   4  12      622.86      647.04     11.81 o 
   1   4  12       13.98        8.60      3.98 o 
   2   4  12     1034.67     1018.31     17.30 o 
   3   4  12       90.10       78.36      6.77 o 
   4   4  12      141.39      134.97      8.31 o 
   5   4  12       83.04       62.44      8.90 o 
   6   4  12      332.49      341.28     15.64 o 
   7   4  12       33.23       21.55      7.88 o 
   8   4  12      120.13      111.99     11.06 o 
   9   4  12        6.84        5.53      8.06 o 
  10   4  12       97.48       91.78      9.88 o 
 -18   5  12        8.30        9.74      7.04 o 
 -17   5  12       56.53       60.34      8.23 o 
 -16   5  12      127.16      111.16      9.11 o 
 -15   5  12        8.86       -3.42      5.62 o 
 -14   5  12       76.60       74.54      7.19 o 
 -13   5  12       13.20       -1.29      4.94 o 
 -12   5  12      165.99      164.16      8.32 o 
 -11   5  12       23.29       25.67      4.29 o 
 -10   5  12      284.26      283.48     11.25 o 
  -9   5  12      265.61      251.04      8.07 o 
  -8   5  12      564.60      597.67     16.19 o 
  -7   5  12      553.23      513.92     12.62 o 
  -6   5  12      298.71      325.69     14.44 o 
  -5   5  12      317.59      282.88     10.06 o 
  -4   5  12       76.34       84.85      6.52 o 
  -3   5  12      875.81      788.00     16.39 o 
  -2   5  12      772.25      762.71     17.43 o 
  -1   5  12        4.04       -5.06      4.01 o 
   0   5  12       32.97       17.05      4.35 o 
   1   5  12      100.20       68.40      6.58 o 
   2   5  12       49.05       33.34      5.29 o 
   3   5  12      267.66      285.33     11.20 o 
   4   5  12       22.76       15.62      7.51 o 
   5   5  12       53.65       52.52      8.53 o 
   6   5  12        5.16        2.57      7.26 o 
   7   5  12      185.17      186.08     12.87 o 
   8   5  12       39.85       31.95      8.90 o 
   9   5  12       24.68       25.22      8.61 o 
 -17   6  12      337.46      379.55     15.24 o 
 -16   6  12      176.31      184.80     11.40 o 
 -15   6  12      705.74      755.19     17.38 o 
 -14   6  12      475.06      464.76     13.62 o 
 -13   6  12     1321.72     1376.29     23.25 o 
 -12   6  12      705.85      708.69     19.71 o 
 -11   6  12     1457.69     1459.66     23.20 o 
 -10   6  12     2235.36     2195.58     26.89 o 
  -9   6  12     1408.60     1342.38     18.94 o 
  -8   6  12     1936.58     1890.69     26.53 o 
  -7   6  12     1258.82     1223.18     21.13 o 
  -6   6  12     4271.64     4136.42     69.69 o 
  -5   6  12        6.29       13.28      5.12 o 
  -4   6  12     3278.91     3092.32     42.20 o 
  -3   6  12        1.03        1.26      5.03 o 
  -2   6  12     4440.06     4322.31     55.93 o 
  -1   6  12      588.33      633.37     13.72 o 
   0   6  12     2615.29     2562.10     33.12 o 
   1   6  12      972.01      966.96     17.10 o 
   2   6  12     2222.86     2228.16     30.03 o 
   3   6  12      496.77      469.75     14.63 o 
   4   6  12     1537.91     1581.31     33.20 o 
   5   6  12      503.75      499.10     18.34 o 
   6   6  12      545.52      606.41     20.44 o 
   7   6  12      160.48      154.55     12.53 o 
   8   6  12      504.26      576.11     21.23 o 
 -16   7  12      255.37      281.18     12.94 o 
 -15   7  12      240.42      219.07     11.32 o 
 -14   7  12      492.43      542.50     15.07 o 
 -13   7  12      418.43      399.87     13.07 o 
 -12   7  12      983.68     1001.81     22.11 o 
 -11   7  12      932.50      933.12     20.95 o 
 -10   7  12      978.76      951.49     22.97 o 
  -9   7  12     1115.13     1087.60     19.14 o 
  -8   7  12      707.57      683.66     22.71 o 
  -7   7  12     1501.19     1501.22     29.65 o 
  -6   7  12      489.65      430.26     15.29 o 
  -5   7  12     2048.78     1992.76     30.66 o 
  -4   7  12       84.16       74.19      6.82 o 
  -3   7  12      950.28      951.44     19.53 o 
  -2   7  12       23.63       25.63      5.93 o 
  -1   7  12     2226.95     2166.75     33.78 o 
   0   7  12      120.59      121.70     12.01 o 
   1   7  12      693.75      702.84     17.24 o 
   2   7  12       74.61       77.26      7.76 o 
   3   7  12     1024.75     1027.64     22.14 o 
   4   7  12      214.87      204.14     13.75 o 
   5   7  12      405.95      435.60     18.10 o 
   6   7  12       75.91       71.63     10.22 o 
   7   7  12      298.53      336.99     17.31 o 
 -15   8  12       36.38       34.43      8.48 o 
 -14   8  12       11.35       -1.43      6.87 o 
 -13   8  12       30.86       20.97      7.14 o 
 -12   8  12        0.39       -3.16      6.36 o 
 -11   8  12        0.50       -4.99      6.02 o 
 -10   8  12       70.22       69.98      8.21 o 
  -9   8  12      192.57      170.71     10.50 o 
  -8   8  12      166.14      139.59     11.40 o 
  -7   8  12        0.65       -5.10      5.69 o 
  -6   8  12      433.15      439.68     13.40 o 
  -5   8  12        6.29        8.21      5.64 o 
  -4   8  12      546.61      510.67     14.53 o 
  -3   8  12        7.66        5.77      5.59 o 
  -2   8  12      377.51      369.64     13.20 o 
  -1   8  12        0.30        2.92      5.80 o 
   0   8  12      159.54      130.54     10.71 o 
   1   8  12       26.42       26.77      8.08 o 
   2   8  12       61.26       57.19      7.67 o 
   3   8  12       21.66       23.48      7.05 o 
   4   8  12        3.86       -5.34      6.44 o 
   5   8  12        1.01       -0.85      7.65 o 
   6   8  12        0.05      -10.81      7.20 o 
 -13   9  12      413.32      434.80     16.11 o 
 -12   9  12      301.87      325.36     14.20 o 
 -11   9  12      665.49      667.46     18.71 o 
 -10   9  12      203.85      222.11     14.82 o 
  -9   9  12     1191.36     1197.54     29.73 o 
  -8   9  12      253.58      267.73     15.57 o 
  -7   9  12     2419.67     2229.04     43.15 o 
  -6   9  12       58.14       59.24      6.64 o 
  -5   9  12     2098.86     2025.43     32.74 o 
  -4   9  12       41.35       41.54      6.86 o 
  -3   9  12     2491.40     2392.72     37.17 o 
  -2   9  12        6.68       23.90      9.05 o 
  -1   9  12     2010.04     1968.51     33.22 o 
   0   9  12        8.56       22.30      7.73 o 
   1   9  12     1347.97     1309.14     30.70 o 
   2   9  12        5.66        6.33      7.93 o 
   3   9  12      765.53      790.89     24.72 o 
   4   9  12       45.69       33.87     11.56 o 
   5   9  12      456.89      447.88     16.98 o 
 -12  10  12      310.37      308.12     14.87 o 
 -11  10  12      110.47      117.95     10.42 o 
 -10  10  12      485.14      498.18     17.00 o 
  -9  10  12      145.28      163.30     13.16 o 
  -8  10  12      653.27      677.83     22.48 o 
  -7  10  12       45.28       46.23      9.52 o 
  -6  10  12     1069.15     1034.59     27.76 o 
  -5  10  12       55.22       64.24      7.56 o 
  -4  10  12      517.68      509.26     15.57 o 
  -3  10  12       11.82       13.53      6.25 o 
  -2  10  12     1071.39     1046.96     22.83 o 
  -1  10  12        0.51        2.75      7.31 o 
   0  10  12      545.77      509.80     19.63 o 
   1  10  12        0.82      -10.86      7.24 o 
   2  10  12      478.58      475.63     20.33 o 
   3  10  12        6.94        0.53      8.75 o 
  -9  11  12       18.23       21.08      9.13 o 
  -8  11  12        5.05       -0.59      8.12 o 
  -7  11  12       31.20       28.70      9.37 o 
  -6  11  12        0.02      -13.60      9.07 o 
  -5  11  12       92.75       96.04     11.57 o 
  -4  11  12       44.57       55.39     12.24 o 
  -3  11  12       13.88       10.91      6.62 o 
  -2  11  12       23.23       18.26      7.18 o 
  -1  11  12       15.70       10.37      8.46 o 
   0  11  12       16.43        9.11      8.66 o 
 -19   1  13       70.60       65.59     11.64 o 
 -18   1  13      232.98      251.22     16.84 o 
 -17   1  13      158.17      128.47     13.10 o 
 -16   1  13      561.92      556.70     30.85 o 
 -15   1  13      314.43      300.32     16.46 o 
 -14   1  13      854.40      818.66     25.14 o 
 -13   1  13      201.17      186.98     12.82 o 
 -12   1  13      971.40      967.34     24.32 o 
 -11   1  13      563.71      613.14     18.52 o 
 -10   1  13     3247.81     3190.97     43.09 o 
  -9   1  13      917.58      990.69     15.83 o 
  -8   1  13     1884.44     1854.07     26.75 o 
  -7   1  13      162.16      168.28      8.09 o 
  -6   1  13     3559.24     3580.30     40.23 o 
  -5   1  13     2996.85     3014.58     34.17 o 
  -4   1  13     2329.54     2233.33     24.35 o 
  -3   1  13     2662.93     2601.66     27.52 o 
  -2   1  13     2566.16     2528.65     26.81 o 
  -1   1  13     2543.07     2564.23     27.10 o 
   0   1  13      355.72      313.26      9.57 o 
   1   1  13     4417.96     4436.38     63.64 o 
   2   1  13      571.54      567.42     12.38 o 
   3   1  13     2731.82     2785.09     38.50 o 
   4   1  13        0.15       -6.71      5.33 o 
   5   1  13     1440.37     1430.46     25.28 o 
   6   1  13        0.38        0.49      5.23 o 
   7   1  13      867.00      939.23     18.65 o 
   8   1  13       16.70        9.13      6.87 o 
   9   1  13      283.14      323.58     17.98 o 
  10   1  13       29.44       15.50     12.17 o 
 -19   2  13      178.01      228.79     17.10 o 
 -18   2  13       64.29       79.74     14.11 o 
 -17   2  13      544.56      588.49     23.55 o 
 -16   2  13       56.04       53.96     10.36 o 
 -15   2  13     1111.08     1143.03     31.74 o 
 -14   2  13      432.89      390.01     17.88 o 
 -13   2  13      926.74      939.86     23.32 o 
 -12   2  13      232.86      223.87      7.75 o 
 -11   2  13     4690.86     4706.94     47.70 o 
 -10   2  13     1463.84     1472.36     21.02 o 
  -9   2  13     1823.96     1972.79     25.49 o 
  -8   2  13      892.62      889.31     16.20 o 
  -7   2  13     3734.98     3851.21     48.14 o 
  -6   2  13     2331.54     2493.64     33.20 o 
  -5   2  13     3349.17     3507.20     43.89 o 
  -4   2  13     3428.83     3511.47     43.75 o 
  -3   2  13      776.96      863.89     14.87 o 
  -2   2  13     5001.81     5056.40     54.55 o 
  -1   2  13     1038.91     1061.52     16.29 o 
   0   2  13     3521.40     3608.25     37.68 o 
   1   2  13      159.66      162.41      7.69 o 
   2   2  13     4760.86     4877.01     54.51 o 
   3   2  13       16.65       17.57      4.98 o 
   4   2  13     3318.55     3319.30     49.63 o 
   5   2  13       11.48       15.03      5.96 o 
   6   2  13     1240.59     1335.75     24.37 o 
   7   2  13      152.11      124.75     10.89 o 
   8   2  13     1125.31     1169.18     24.94 o 
   9   2  13       37.21       33.64      8.10 o 
 -18   3  13       27.69       38.93     10.57 o 
 -17   3  13        1.06        8.64      8.69 o 
 -16   3  13      105.53      109.00     12.28 o 
 -15   3  13       94.90       84.87      9.31 o 
 -14   3  13      211.38      199.09     10.21 o 
 -13   3  13       30.23       21.21      4.33 o 
 -12   3  13      375.14      338.05     14.62 o 
 -11   3  13       42.02       33.33      4.33 o 
 -10   3  13      481.47      450.95     14.33 o 
  -9   3  13      335.51      330.58      9.40 o 
  -8   3  13       17.26       17.89      4.41 o 
  -7   3  13       53.28       40.50      4.63 o 
  -6   3  13        5.83       10.25      3.69 o 
  -5   3  13       23.55       14.75      3.72 o 
  -4   3  13      650.33      645.07     11.22 o 
  -3   3  13       64.93       68.65      5.42 o 
  -2   3  13     1313.86     1266.14     16.96 o 
  -1   3  13      409.70      426.56     10.35 o 
   0   3  13      713.24      669.35     15.88 o 
   1   3  13        7.15        2.69      4.47 o 
   2   3  13      377.49      361.78     10.74 o 
   3   3  13      350.71      354.66     11.37 o 
   4   3  13      290.80      285.22     10.90 o 
   5   3  13        1.44       -5.76      6.82 o 
   6   3  13        3.57       -0.02      6.91 o 
   7   3  13        2.82        5.56      7.32 o 
   8   3  13        1.18       13.93     10.00 o 
   9   3  13        0.02        6.22      7.13 o 
 -18   4  13        0.94       -6.70      8.75 o 
 -17   4  13      159.57      179.36     15.49 o 
 -16   4  13       33.08       19.80      6.41 o 
 -15   4  13      179.41      163.84      9.82 o 
 -14   4  13       22.18       12.47      5.32 o 
 -13   4  13      146.28      147.05      9.72 o 
 -12   4  13      136.84      104.59      6.31 o 
 -11   4  13      256.10      259.56     11.63 o 
 -10   4  13      113.93      117.37      5.96 o 
  -9   4  13      384.10      361.69     10.11 o 
  -8   4  13     1056.68      959.16     17.64 o 
  -7   4  13      400.17      400.53     10.94 o 
  -6   4  13     3103.71     2979.33     54.05 o 
  -5   4  13      197.91      184.81     10.87 o 
  -4   4  13     3383.56     3298.24     50.68 o 
  -3   4  13      890.51      889.78     15.27 o 
  -2   4  13     6161.09     5967.97     64.39 o 
  -1   4  13      138.16      125.15      6.37 o 
   0   4  13     3660.22     3561.54     38.06 o 
   1   4  13      110.41      120.32      7.44 o 
   2   4  13     3472.82     3269.01     97.98 o 
   3   4  13       61.04       69.66      7.12 o 
   4   4  13     2056.51     1991.28     37.28 o 
   5   4  13        0.68       -7.47      6.38 o 
   6   4  13      771.35      745.53     22.23 o 
   7   4  13        1.72        4.36      7.15 o 
   8   4  13      396.97      409.11     18.21 o 
   9   4  13       30.10       20.84      8.80 o 
 -17   5  13       50.35       49.47      7.77 o 
 -16   5  13      359.18      365.81     13.85 o 
 -15   5  13      155.22      150.98      9.04 o 
 -14   5  13      691.54      691.25     15.89 o 
 -13   5  13      744.49      732.96     15.68 o 
 -12   5  13      458.58      475.96     12.72 o 
 -11   5  13     1695.57     1760.12     22.85 o 
 -10   5  13      343.14      331.26      9.20 o 
  -9   5  13     4253.91     4179.00     48.18 o 
  -8   5  13      274.01      269.63     11.86 o 
  -7   5  13     4831.30     4838.39     59.96 o 
  -6   5  13        3.00        9.23      6.27 o 
  -5   5  13     7380.55     7124.45     99.19 o 
  -4   5  13       43.10       27.88      5.71 o 
  -3   5  13     5510.94     5611.95     69.39 o 
  -2   5  13       25.37       21.21      4.80 o 
  -1   5  13     5240.66     5223.80     52.72 o 
   0   5  13        7.80        8.95      4.17 o 
   1   5  13     2339.09     2318.17     30.47 o 
   2   5  13      238.71      243.68     10.61 o 
   3   5  13     2467.18     2513.91     38.34 o 
   4   5  13        0.56        1.91      6.57 o 
   5   5  13      780.77      761.40     21.83 o 
   6   5  13       42.88       31.64      8.41 o 
   7   5  13      611.90      611.58     21.24 o 
   8   5  13       11.61       12.93      8.20 o 
 -17   6  13       40.06       39.37      8.26 o 
 -16   6  13        8.38       -0.63      6.25 o 
 -15   6  13       82.53       78.91      7.91 o 
 -14   6  13       25.48       20.30      6.35 o 
 -13   6  13      187.10      181.99      9.60 o 
 -12   6  13       60.40       58.15      6.68 o 
 -11   6  13      189.42      199.35     17.39 o 
 -10   6  13      122.22       99.26      6.28 o 
  -9   6  13      130.27      113.98      6.99 o 
  -8   6  13      407.30      379.80     10.89 o 
  -7   6  13      133.91      128.93     18.15 o 
  -6   6  13      384.46      319.36     13.23 o 
  -5   6  13      156.98      117.55      7.65 o 
  -4   6  13      198.34      166.49      8.90 o 
  -3   6  13       31.82       21.15      5.61 o 
  -2   6  13      694.84      595.01     15.07 o 
  -1   6  13        0.75       -7.19      4.79 o 
   0   6  13       39.75       26.99      4.70 o 
   1   6  13       89.18       80.27      6.34 o 
   2   6  13      182.15      142.99      9.29 o 
   3   6  13        1.72       -3.88      5.76 o 
   4   6  13       42.07       29.38      7.17 o 
   5   6  13        1.46       -8.68      7.03 o 
   6   6  13       17.27        6.72      7.56 o 
   7   6  13       14.67       17.04      8.53 o 
 -16   7  13      246.89      249.02     12.57 o 
 -15   7  13        5.87        1.91      6.52 o 
 -14   7  13      313.76      329.05     12.75 o 
 -13   7  13       84.64       78.96      7.75 o 
 -12   7  13      525.53      518.22     14.29 o 
 -11   7  13      373.31      352.38     12.19 o 
 -10   7  13      791.58      791.00     16.68 o 
  -9   7  13      641.81      636.77     16.42 o 
  -8   7  13      855.74      837.64     18.89 o 
  -7   7  13     1113.02     1054.22     24.14 o 
  -6   7  13      610.61      574.06     14.92 o 
  -5   7  13     1785.72     1764.34     28.50 o 
  -4   7  13      283.29      254.39     10.98 o 
  -3   7  13     1310.62     1336.26     36.51 o 
  -2   7  13      367.93      342.14     12.43 o 
  -1   7  13     1219.21     1241.75     23.77 o 
   0   7  13       25.84       30.89      5.28 o 
   1   7  13      809.86      867.87     31.12 o 
   2   7  13        1.08       -3.54      5.58 o 
   3   7  13      548.14      536.78     16.41 o 
   4   7  13       17.32        4.20      6.47 o 
   5   7  13      219.67      211.99     14.22 o 
   6   7  13       24.56       22.51      8.82 o 
 -15   8  13      334.93      354.95     13.99 o 
 -14   8  13      360.03      388.47     13.87 o 
 -13   8  13      570.66      592.28     15.97 o 
 -12   8  13      722.91      737.46     17.13 o 
 -11   8  13      562.52      523.67     14.60 o 
 -10   8  13     1774.05     1730.35     36.55 o 
  -9   8  13      495.25      490.62     26.29 o 
  -8   8  13     2282.01     2299.08     36.84 o 
  -7   8  13      513.11      442.26     18.79 o 
  -6   8  13     3430.37     3282.40     82.89 o 
  -5   8  13      253.06      252.46     11.34 o 
  -4   8  13     2632.00     2485.36     37.59 o 
  -3   8  13      273.43      285.65     12.26 o 
  -2   8  13     2314.30     2286.95     36.15 o 
  -1   8  13       90.06       86.48      8.07 o 
   0   8  13     1884.16     1814.63     37.50 o 
   1   8  13      129.21      156.95     15.48 o 
   2   8  13      812.21      822.20     23.94 o 
   3   8  13       20.40       15.94      8.31 o 
   4   8  13      703.02      731.21     24.93 o 
   5   8  13       12.56        5.90      7.24 o 
 -13   9  13       87.76       83.76      9.55 o 
 -12   9  13        0.98        6.52      6.92 o 
 -11   9  13       77.83       62.54      8.57 o 
 -10   9  13       16.52        0.51      7.80 o 
  -9   9  13      209.87      211.95     13.82 o 
  -8   9  13        0.34       -1.69      7.58 o 
  -7   9  13      344.61      356.49     16.56 o 
  -6   9  13       58.58       51.02      6.86 o 
  -5   9  13      203.83      189.17     10.52 o 
  -4   9  13       50.71       51.47      7.07 o 
  -3   9  13      336.07      353.31     13.62 o 
  -2   9  13       97.94       75.19      8.25 o 
  -1   9  13      287.34      266.02     12.73 o 
   0   9  13      116.66       88.74     12.20 o 
   1   9  13      120.45      111.50     11.34 o 
   2   9  13       56.09       22.50      9.44 o 
   3   9  13      112.58       73.65     11.10 o 
   4   9  13       15.82        6.65      9.34 o 
 -11  10  13      411.56      438.40     20.48 o 
 -10  10  13      107.51       97.93     11.60 o 
  -9  10  13      238.60      220.18     14.64 o 
  -8  10  13      150.41      145.95     12.67 o 
  -7  10  13      207.53      201.76     14.07 o 
  -6  10  13      123.44      117.79     11.70 o 
  -5  10  13       25.50       14.83      6.27 o 
  -4  10  13      122.44      108.05      8.92 o 
  -3  10  13        0.36       -4.99      5.87 o 
  -2  10  13       88.99       65.28      8.24 o 
  -1  10  13        1.65      -10.78      7.19 o 
   0  10  13       85.01       65.88     10.64 o 
   1  10  13       59.49       41.94      9.93 o 
  -7  11  13      357.08      343.57     18.23 o 
  -6  11  13      385.15      380.55     18.59 o 
  -5  11  13      477.83      517.55     21.17 o 
  -4  11  13      217.87      202.97     13.37 o 
  -3  11  13      409.24      434.18     16.07 o 
  -2  11  13      106.14       94.80     10.78 o 
 -19   0  14      314.38      334.08     27.32 o 
 -18   0  14        0.94        7.75     12.06 o 
 -17   0  14      599.84      578.77     32.58 o 
 -16   0  14        0.82      -15.24     10.16 o 
 -15   0  14      825.05      742.86     34.99 o 
 -14   0  14        3.46       -6.71      9.35 o 
 -13   0  14     1584.98     1554.97     51.63 o 
 -12   0  14       75.99       72.11     12.76 o 
 -11   0  14     1825.11     1772.71     54.73 o 
 -10   0  14     1094.62     1092.68     39.41 o 
  -9   0  14     6763.19     6826.61     93.80 o 
  -8   0  14      600.11      583.31     15.40 o 
  -7   0  14     2600.29     2645.62     49.52 o 
  -6   0  14     4213.30     4293.45     61.19 o 
  -5   0  14     8672.73     8529.60    113.56 o 
  -4   0  14     5846.30     5901.44     80.70 o 
  -3   0  14     5296.18     5487.78     75.42 o 
  -2   0  14     4519.82     4730.13     65.89 o 
  -1   0  14     1740.45     1858.09     30.13 o 
   0   0  14     5941.32     6107.26    144.62 o 
   1   0  14     1776.24     1837.98     55.00 o 
   2   0  14     3339.10     3448.49     90.05 o 
   3   0  14      232.25      261.79     21.36 o 
   4   0  14     2534.83     2466.35     52.64 o 
   5   0  14        0.74      -11.14      8.45 o 
   6   0  14      694.07      691.58     25.93 o 
   7   0  14       32.03       19.91     10.12 o 
   8   0  14      657.33      649.39     41.52 o 
   9   0  14       24.57       -2.10     15.33 o 
 -19   1  14        1.64        7.51      8.83 o 
 -18   1  14       99.69       97.46     12.59 o 
 -17   1  14        0.26       -4.07      8.77 o 
 -16   1  14      164.16      155.37     18.10 o 
 -15   1  14        1.18      -11.90      8.79 o 
 -14   1  14      173.40      179.54     13.99 o 
 -13   1  14       76.87       67.33      9.19 o 
 -12   1  14      637.90      604.07     20.70 o 
 -11   1  14      242.00      230.09     14.27 o 
 -10   1  14      623.71      624.92     21.35 o 
  -9   1  14      369.60      340.54      9.32 o 
  -8   1  14      779.39      731.73     14.87 o 
  -7   1  14     2183.91     2193.74     30.47 o 
  -6   1  14     1549.38     1443.23     19.74 o 
  -5   1  14      423.71      430.10      8.76 o 
  -4   1  14      817.25      769.15     12.10 o 
  -3   1  14     4061.11     4004.42     40.32 o 
  -2   1  14     1237.01     1216.10     17.46 o 
  -1   1  14      633.33      630.27     13.44 o 
   0   1  14      359.68      339.73     11.09 o 
   1   1  14     1519.30     1457.94     27.32 o 
   2   1  14      395.19      414.20     15.01 o 
   3   1  14     1243.22     1173.13     25.80 o 
   4   1  14       60.06       52.69      6.90 o 
   5   1  14      401.33      385.88     13.48 o 
   6   1  14       27.21       21.22      6.17 o 
   7   1  14      360.66      344.42     15.96 o 
   8   1  14        3.77        0.72      7.01 o 
   9   1  14      234.33      258.98     21.93 o 
 -19   2  14       43.96       49.24     11.16 o 
 -18   2  14        0.70        7.76      9.10 o 
 -17   2  14       52.83       61.45     11.07 o 
 -16   2  14        0.54        3.11      8.08 o 
 -15   2  14      316.84      340.43     25.51 o 
 -14   2  14       12.42       11.86      6.15 o 
 -13   2  14      134.85      130.84     14.54 o 
 -12   2  14        2.81       -2.06      4.31 o 
 -11   2  14     1530.02     1490.53     21.83 o 
 -10   2  14        0.11       -2.58      4.10 o 
  -9   2  14      976.84      959.89     15.87 o 
  -8   2  14        0.99        4.54      3.94 o 
  -7   2  14     2328.80     2320.79     31.97 o 
  -6   2  14      141.95      141.50      7.51 o 
  -5   2  14     1582.26     1667.77     24.48 o 
  -4   2  14      568.80      557.57     12.00 o 
  -3   2  14     1648.53     1645.68     24.98 o 
  -2   2  14      490.81      460.74     10.71 o 
  -1   2  14      737.94      743.29     13.69 o 
   0   2  14      765.92      748.92     12.79 o 
   1   2  14       82.61       84.96      6.32 o 
   2   2  14      952.85      947.16     16.95 o 
   3   2  14       68.98       74.05      7.35 o 
   4   2  14      233.42      260.24     12.03 o 
   5   2  14       10.73       10.61      6.12 o 
   6   2  14      300.16      311.71     15.30 o 
   7   2  14       23.19       26.23      7.41 o 
   8   2  14       53.91       77.44      9.07 o 
 -18   3  14      359.47      422.89     21.63 o 
 -17   3  14        0.16        4.16      8.77 o 
 -16   3  14      536.81      557.06     22.83 o 
 -15   3  14        1.47        6.90      7.97 o 
 -14   3  14     1045.94     1054.76     18.08 o 
 -13   3  14      282.13      268.13      8.89 o 
 -12   3  14     2037.44     2022.96     24.91 o 
 -11   3  14      132.26      158.66      7.86 o 
 -10   3  14     4913.70     4874.54     54.68 o 
  -9   3  14     2140.81     2161.82     28.06 o 
  -8   3  14     3080.27     3118.51     41.24 o 
  -7   3  14     1238.43     1341.97     25.28 o 
  -6   3  14     8132.51     7984.44     92.94 o 
  -5   3  14     6041.46     6086.30    100.70 o 
  -4   3  14     3916.68     3828.31     48.63 o 
  -3   3  14     3818.61     3802.62     43.20 o 
  -2   3  14     4467.92     4255.16     52.89 o 
  -1   3  14     6119.57     6146.13     66.24 o 
   0   3  14     1847.62     1795.68     22.66 o 
   1   3  14     2720.12     2745.18     34.51 o 
   2   3  14      875.89      880.37     16.41 o 
   3   3  14     4122.11     4164.36     49.08 o 
   4   3  14      294.61      294.34     11.03 o 
   5   3  14      815.92      811.44     22.57 o 
   6   3  14       86.47       91.34      9.92 o 
   7   3  14      918.06      964.67     26.04 o 
   8   3  14        0.29        4.55      7.03 o 
 -18   4  14       16.38        6.57     10.00 o 
 -17   4  14      156.94      152.36     14.83 o 
 -16   4  14      199.68      181.38     15.42 o 
 -15   4  14      302.92      274.24     12.11 o 
 -14   4  14      469.24      414.96     12.50 o 
 -13   4  14      213.94      211.21      8.41 o 
 -12   4  14     1002.09      911.81     23.33 o 
 -11   4  14      277.08      259.76     14.32 o 
 -10   4  14     2519.73     2491.86     35.52 o 
  -9   4  14      114.16      105.17     10.50 o 
  -8   4  14     2495.28     2398.88     33.91 o 
  -7   4  14       17.39       18.14      5.39 o 
  -6   4  14     2176.07     2087.01     35.91 o 
  -5   4  14      145.73      123.40     14.88 o 
  -4   4  14     2399.93     2355.06     39.60 o 
  -3   4  14      103.90      110.85      7.44 o 
  -2   4  14      868.44      897.70     14.39 o 
  -1   4  14       53.59       54.67      6.10 o 
   0   4  14      556.46      530.03     12.68 o 
   1   4  14      691.32      728.90     16.33 o 
   2   4  14      482.45      522.54     14.41 o 
   3   4  14      173.81      173.25      8.90 o 
   4   4  14      166.10      187.05     11.23 o 
   5   4  14      164.41      171.30     10.69 o 
   6   4  14      268.84      263.89     15.31 o 
   7   4  14      194.11      191.49     21.06 o 
   8   4  14       87.68       90.90     10.86 o 
 -17   5  14        4.78        4.55     10.09 o 
 -16   5  14       24.13       15.66      5.64 o 
 -15   5  14       17.86        2.73      5.67 o 
 -14   5  14       37.15       32.39      6.48 o 
 -13   5  14       34.32        8.57      5.44 o 
 -12   5  14       91.38       89.67      6.96 o 
 -11   5  14      189.45      171.39      9.52 o 
 -10   5  14      260.02      282.86      9.90 o 
  -9   5  14       10.24        8.32      4.57 o 
  -8   5  14      344.17      398.54     14.38 o 
  -7   5  14      326.57      259.44     13.02 o 
  -6   5  14      184.65      196.75     11.54 o 
  -5   5  14      381.02      369.75     14.08 o 
  -4   5  14      299.49      306.44     13.98 o 
  -3   5  14      223.03      193.36     11.26 o 
  -2   5  14      260.56      260.77     11.07 o 
  -1   5  14      415.21      430.68     10.43 o 
   0   5  14       30.99       25.53      4.64 o 
   1   5  14      465.51      455.08     12.04 o 
   2   5  14        6.96       -2.35      4.75 o 
   3   5  14       86.31       80.09      8.08 o 
   4   5  14       24.07        9.72      6.55 o 
   5   5  14      265.67      263.22     13.62 o 
   6   5  14       11.52        5.02      7.91 o 
   7   5  14        8.83        9.72      8.19 o 
 -16   6  14       21.14       24.04      6.98 o 
 -15   6  14     1061.11     1103.55     21.35 o 
 -14   6  14      131.28      124.58      8.70 o 
 -13   6  14     1716.74     1745.45     27.20 o 
 -12   6  14      301.29      331.16     11.57 o 
 -11   6  14     2563.52     2521.19     38.38 o 
 -10   6  14      688.85      738.24     15.39 o 
  -9   6  14     2589.19     2569.78     38.34 o 
  -8   6  14      788.69      793.11     22.66 o 
  -7   6  14     2413.71     2349.54     40.87 o 
  -6   6  14     1144.61     1111.22     24.96 o 
  -5   6  14     1461.53     1418.93     24.61 o 
  -4   6  14     1451.14     1376.69     24.19 o 
  -3   6  14     1146.90     1098.28     21.39 o 
  -2   6  14      757.19      709.91     16.85 o 
  -1   6  14      695.88      694.67     14.58 o 
   0   6  14     1361.37     1320.87     21.35 o 
   1   6  14      164.70      157.19      8.37 o 
   2   6  14      622.68      624.80     17.21 o 
   3   6  14      309.93      304.24     13.29 o 
   4   6  14      765.91      786.02     20.15 o 
   5   6  14       40.29       44.26      8.13 o 
   6   6  14      353.75      395.44     28.99 o 
 -15   7  14       88.84       78.00      8.27 o 
 -14   7  14      518.24      531.51     15.18 o 
 -13   7  14      173.43      148.18      9.12 o 
 -12   7  14      690.92      718.70     16.67 o 
 -11   7  14      239.04      234.47     13.49 o 
 -10   7  14      831.74      796.46     22.90 o 
  -9   7  14      433.19      372.90     13.58 o 
  -8   7  14      431.76      430.27     14.33 o 
  -7   7  14      321.16      294.45     13.73 o 
  -6   7  14      854.73      820.33     21.35 o 
  -5   7  14      368.11      328.63     11.99 o 
  -4   7  14      220.79      213.50     10.45 o 
  -3   7  14      370.54      349.17     12.54 o 
  -2   7  14      311.86      323.70     14.93 o 
  -1   7  14      411.39      387.24     13.47 o 
   0   7  14      261.16      248.82     12.84 o 
   1   7  14      331.69      345.51     15.92 o 
   2   7  14      164.69      157.01     18.16 o 
   3   7  14      300.26      292.23     13.62 o 
   4   7  14       96.52       82.14      9.14 o 
   5   7  14      288.02      312.72     14.82 o 
 -14   8  14       16.37        7.44      6.35 o 
 -13   8  14        0.27       -6.97      5.75 o 
 -12   8  14       19.51        9.74      7.09 o 
 -11   8  14       54.13       48.93      9.44 o 
 -10   8  14        6.93        4.77      7.64 o 
  -9   8  14       15.41        1.63      7.41 o 
  -8   8  14       57.83       47.56      7.44 o 
  -7   8  14       12.75       14.35      7.30 o 
  -6   8  14      265.44      258.92     11.42 o 
  -5   8  14        0.08       -1.73      5.51 o 
  -4   8  14       80.11       85.44      7.96 o 
  -3   8  14       40.49       34.49      6.64 o 
  -2   8  14      140.06      125.85      9.34 o 
  -1   8  14        6.42        1.84      5.97 o 
   0   8  14       68.57       68.37      9.47 o 
   1   8  14        1.26      -10.98      7.32 o 
   2   8  14       73.35       61.32      9.98 o 
   3   8  14       23.57        4.25      8.47 o 
   4   8  14       22.07       20.69      9.49 o 
 -12   9  14      501.76      471.87     19.95 o 
 -11   9  14      123.70      108.59     11.84 o 
 -10   9  14      368.78      352.82     17.24 o 
  -9   9  14      417.14      405.82     18.06 o 
  -8   9  14      572.49      533.32     20.07 o 
  -7   9  14      349.82      327.58     13.92 o 
  -6   9  14      239.65      217.72     10.99 o 
  -5   9  14      595.48      558.89     15.88 o 
  -4   9  14      259.53      261.43     12.47 o 
  -3   9  14      235.93      235.09     11.98 o 
  -2   9  14      274.93      279.76     12.95 o 
  -1   9  14      602.74      594.54     17.73 o 
   0   9  14      103.50       87.74     10.62 o 
   1   9  14      220.24      212.27     14.55 o 
   2   9  14      107.23       93.79     11.79 o 
 -10  10  14       76.57       67.52     10.75 o 
  -9  10  14      358.49      357.31     17.88 o 
  -8  10  14      242.70      241.90     15.73 o 
  -7  10  14      641.01      652.71     22.85 o 
  -6  10  14      338.23      361.12     17.75 o 
  -5  10  14      335.71      328.53     13.60 o 
  -4  10  14      339.66      368.49     14.69 o 
  -3  10  14      316.42      307.65     14.18 o 
  -2  10  14      699.26      705.40     19.64 o 
  -1  10  14      227.03      206.44     20.81 o 
   0  10  14      505.65      525.34     21.09 o 
 -19   1  15       48.15       50.27     11.28 o 
 -18   1  15      289.39      317.14     18.88 o 
 -17   1  15       40.94       35.88     10.04 o 
 -16   1  15      747.51      794.91     27.03 o 
 -15   1  15      122.40      121.89     12.45 o 
 -14   1  15     1577.26     1579.27     38.25 o 
 -13   1  15       36.78       46.18      8.66 o 
 -12   1  15     2160.75     2200.12     46.42 o 
 -11   1  15        0.46        4.71      5.04 o 
 -10   1  15     6342.13     6474.13     69.74 o 
  -9   1  15      107.82      113.96      7.15 o 
  -8   1  15     3487.66     3738.71     47.97 o 
  -7   1  15      336.03      360.67     11.25 o 
  -6   1  15     4950.93     4898.35     66.61 o 
  -5   1  15     2612.59     2677.37     29.31 o 
  -4   1  15     4482.96     4689.90     46.86 o 
  -3   1  15     1932.13     1886.41     27.63 o 
  -2   1  15      973.21      965.83     17.58 o 
  -1   1  15     2817.17     2830.61     44.33 o 
   0   1  15      735.22      764.28     22.97 o 
   1   1  15     2472.18     2475.04     62.29 o 
   2   1  15      313.41      314.97     14.07 o 
   3   1  15     1387.44     1437.51     42.11 o 
   4   1  15        3.79        7.52      7.01 o 
   5   1  15      656.06      657.02     17.85 o 
   6   1  15       55.60       56.85      8.34 o 
   7   1  15      309.58      340.83     31.80 o 
   8   1  15        3.09        0.15      8.83 o 
 -18   2  15        4.36       18.32      9.81 o 
 -17   2  15      728.81      767.17     27.21 o 
 -16   2  15       77.35       94.27     12.01 o 
 -15   2  15      884.96      873.25     24.11 o 
 -14   2  15        1.34        5.02      6.08 o 
 -13   2  15     2459.65     2465.92     69.55 o 
 -12   2  15       25.18       35.90      6.05 o 
 -11   2  15     3166.23     3153.15     38.42 o 
 -10   2  15       10.89       21.60      4.78 o 
  -9   2  15     4353.18     4329.81     54.88 o 
  -8   2  15      420.47      387.86     11.92 o 
  -7   2  15     3203.62     3219.06     42.24 o 
  -6   2  15        3.36        5.09      4.28 o 
  -5   2  15     5754.90     5768.45     68.19 o 
  -4   2  15     1777.03     1729.82     26.50 o 
  -3   2  15     1958.66     1989.57     29.25 o 
  -2   2  15      875.36      804.90     14.59 o 
  -1   2  15     3014.88     2991.92     36.08 o 
   0   2  15      805.74      818.78     15.04 o 
   1   2  15     1033.05     1081.78     25.00 o 
   2   2  15     2066.17     2052.23     31.78 o 
   3   2  15     1029.53     1035.56     20.76 o 
   4   2  15      641.13      693.03     17.42 o 
   5   2  15      281.84      295.34     12.79 o 
   6   2  15      435.78      477.69     18.71 o 
   7   2  15      180.44      200.73     12.30 o 
 -18   3  15       22.56       45.96     10.94 o 
 -17   3  15       66.12       67.27     11.84 o 
 -16   3  15      134.79      142.54     13.98 o 
 -15   3  15      106.11       87.54     13.85 o 
 -14   3  15      122.47      115.75      8.56 o 
 -13   3  15      134.39      133.65      9.15 o 
 -12   3  15       18.11       20.62      8.01 o 
 -11   3  15       64.58       75.74      6.18 o 
 -10   3  15       99.02       89.75      6.32 o 
  -9   3  15      201.98      198.70      9.73 o 
  -8   3  15       52.99       21.27      7.17 o 
  -7   3  15        2.65       -6.50      4.34 o 
  -6   3  15        9.17        8.02      5.75 o 
  -5   3  15        6.60       11.20      5.67 o 
  -4   3  15       18.66        5.22      4.86 o 
  -3   3  15        2.39        0.02      3.69 o 
  -2   3  15      120.46      113.92      7.57 o 
  -1   3  15      102.14       92.79      6.12 o 
   0   3  15      198.54      173.05      7.34 o 
   1   3  15        1.87       -0.51      4.61 o 
   2   3  15       78.99       65.38      6.47 o 
   3   3  15        2.58        2.75      5.55 o 
   4   3  15        4.27        1.07      6.19 o 
   5   3  15        0.12        1.71      7.12 o 
   6   3  15      181.03      157.57     12.08 o 
   7   3  15        0.73        3.66      7.77 o 
 -18   4  15        0.92        6.82     17.45 o 
 -17   4  15      295.91      309.00     19.31 o 
 -16   4  15        2.69       -6.47     16.98 o 
 -15   4  15      472.62      481.65     18.01 o 
 -14   4  15       10.32       12.40      5.55 o 
 -13   4  15     1279.57     1327.77     19.64 o 
 -12   4  15      226.67      246.09      9.85 o 
 -11   4  15     2848.55     2878.98     40.46 o 
 -10   4  15      261.51      338.65     13.09 o 
  -9   4  15     3122.28     3123.05     42.41 o 
  -8   4  15      512.22      569.68     16.71 o 
  -7   4  15     5406.18     5229.54     75.97 o 
  -6   4  15     1437.04     1547.38     29.67 o 
  -5   4  15     3515.73     3407.19     53.22 o 
  -4   4  15     1045.01     1085.74     23.74 o 
  -3   4  15     3670.73     3552.36     47.21 o 
  -2   4  15      854.36      903.23     20.75 o 
  -1   4  15     1672.21     1682.48     22.06 o 
   0   4  15     1361.40     1368.00     21.11 o 
   1   4  15      404.55      418.72     11.64 o 
   2   4  15      334.86      332.92     11.12 o 
   3   4  15      439.76      456.29     13.14 o 
   4   4  15      620.24      627.77     20.60 o 
   5   4  15       20.38       28.59      8.28 o 
   6   4  15      105.56      100.43     10.95 o 
   7   4  15       13.72       14.25      8.43 o 
 -17   5  15       10.21       19.41     13.94 o 
 -16   5  15      700.00      757.11     30.21 o 
 -15   5  15       46.68       43.46      7.69 o 
 -14   5  15     1466.19     1502.64     27.51 o 
 -13   5  15      145.69      139.14      8.53 o 
 -12   5  15     1613.92     1671.14     25.25 o 
 -11   5  15      606.93      580.60     13.65 o 
 -10   5  15     2427.29     2422.90     32.09 o 
  -9   5  15      532.39      507.31     16.14 o 
  -8   5  15     2006.55     1977.93     35.89 o 
  -7   5  15      506.31      444.76     15.38 o 
  -6   5  15     2466.26     2511.77     42.66 o 
  -5   5  15      826.41      745.84     20.03 o 
  -4   5  15     2069.06     2037.25     36.68 o 
  -3   5  15      121.12      123.61     10.09 o 
  -2   5  15     1896.80     1942.65     27.11 o 
  -1   5  15      595.54      558.73     13.18 o 
   0   5  15     1262.70     1291.50     19.10 o 
   1   5  15      188.91      182.20     12.37 o 
   2   5  15     1063.20     1146.50     23.46 o 
   3   5  15      440.80      418.82     14.65 o 
   4   5  15      488.22      536.96     22.96 o 
   5   5  15      351.93      380.78     15.68 o 
   6   5  15      200.32      213.51     14.65 o 
 -16   6  15       22.83       29.57      7.21 o 
 -15   6  15        8.70        8.03      6.10 o 
 -14   6  15        8.98        8.08      5.93 o 
 -13   6  15        1.44        0.16      5.65 o 
 -12   6  15       39.21       40.18      7.08 o 
 -11   6  15        1.12       -5.08      5.33 o 
 -10   6  15        8.83       -4.11      5.75 o 
  -9   6  15       15.40       -6.44      5.38 o 
  -8   6  15       87.05       55.90      8.05 o 
  -7   6  15      123.16       87.81      9.07 o 
  -6   6  15       36.38       22.97      6.94 o 
  -5   6  15       32.24       18.79      6.59 o 
  -4   6  15       26.25        7.97      5.19 o 
  -3   6  15      188.23      169.94      9.53 o 
  -2   6  15        0.14       -6.25      4.17 o 
  -1   6  15      265.42      249.94     10.08 o 
   0   6  15        0.81       -4.55      5.22 o 
   1   6  15      192.02      184.93     12.65 o 
   2   6  15        3.23       -1.12      6.10 o 
   3   6  15      199.86      187.52     11.47 o 
   4   6  15       13.63        0.79      6.99 o 
   5   6  15       25.84       17.10      7.52 o 
 -15   7  15        4.13       -1.68      6.19 o 
 -14   7  15      175.37      181.11     10.15 o 
 -13   7  15       44.41       24.60      6.35 o 
 -12   7  15      474.74      468.89     18.54 o 
 -11   7  15       13.62       15.04      8.06 o 
 -10   7  15      502.52      487.00     18.18 o 
  -9   7  15       88.12       66.68      7.82 o 
  -8   7  15      515.13      526.08     17.78 o 
  -7   7  15      137.04      118.87     10.10 o 
  -6   7  15      657.84      628.18     19.14 o 
  -5   7  15      218.65      202.27     10.92 o 
  -4   7  15      486.60      478.20     14.47 o 
  -3   7  15      186.80      185.21     10.28 o 
  -2   7  15      852.87      897.09     20.40 o 
  -1   7  15      196.92      219.31      9.85 o 
   0   7  15      263.88      293.11     15.15 o 
   1   7  15      412.60      440.68     17.97 o 
   2   7  15      402.75      449.76     18.67 o 
   3   7  15      149.55      138.82     12.43 o 
   4   7  15      195.06      183.12     14.17 o 
 -14   8  15        6.00       -3.41      7.11 o 
 -13   8  15      525.89      519.90     20.48 o 
 -12   8  15       33.62       32.12      8.93 o 
 -11   8  15      709.18      703.89     22.72 o 
 -10   8  15      144.21      127.33     11.72 o 
  -9   8  15      894.96      868.12     24.60 o 
  -8   8  15      133.57      112.57      9.21 o 
  -7   8  15      971.53      924.32     24.13 o 
  -6   8  15      247.23      225.35     13.54 o 
  -5   8  15     1147.09     1111.03     24.15 o 
  -4   8  15      192.64      180.03     10.59 o 
  -3   8  15      878.92      894.21     20.65 o 
  -2   8  15      237.58      248.30     12.55 o 
  -1   8  15     1032.62     1064.18     23.38 o 
   0   8  15      356.14      352.58     20.00 o 
   1   8  15      556.90      591.35     21.32 o 
   2   8  15      195.80      187.76     14.15 o 
   3   8  15      372.90      447.29     20.10 o 
 -12   9  15      137.97      157.76     14.61 o 
 -11   9  15       46.52       41.08      9.88 o 
 -10   9  15       54.13       43.79      9.43 o 
  -9   9  15      156.81      158.41     12.99 o 
  -8   9  15      289.57      276.89     15.88 o 
  -7   9  15      124.03      133.51     11.53 o 
  -6   9  15      354.04      330.25     13.24 o 
  -5   9  15      184.81      197.89     11.14 o 
  -4   9  15      182.42      193.02     11.35 o 
  -3   9  15      248.34      252.56     12.91 o 
  -2   9  15      312.42      324.06     14.34 o 
  -1   9  15      165.37      169.00     14.26 o 
   0   9  15      111.39       82.32     11.22 o 
   1   9  15       86.89       72.24     11.23 o 
  -8  10  15       31.21       29.90      9.37 o 
  -7  10  15      126.21      127.10     12.66 o 
  -6  10  15        6.54        3.22      7.76 o 
  -5  10  15       75.04       78.91      8.70 o 
  -4  10  15       57.56       58.58      8.30 o 
  -3  10  15       87.75       95.51      9.51 o 
 -18   0  16      181.89      168.15     21.62 o 
 -17   0  16      414.77      413.16     28.85 o 
 -16   0  16      112.56      124.72     19.44 o 
 -15   0  16     1119.26     1086.82     44.34 o 
 -14   0  16      216.79      214.01     21.64 o 
 -13   0  16     1859.89     1766.70     57.75 o 
 -12   0  16       40.48       44.43     12.55 o 
 -11   0  16     4781.37     4547.00    115.57 o 
 -10   0  16      176.89      177.54     13.34 o 
  -9   0  16     6274.65     6256.49     87.90 o 
  -8   0  16      498.98      492.58     15.02 o 
  -7   0  16     4286.81     4213.00     61.64 o 
  -6   0  16     3120.70     3030.03     46.62 o 
  -5   0  16     9761.65     9600.59    132.40 o 
  -4   0  16     1505.73     1537.25     27.37 o 
  -3   0  16     2690.40     2726.30     74.66 o 
  -2   0  16     2533.95     2383.49     67.88 o 
  -1   0  16     2527.61     2497.99     70.42 o 
   0   0  16     1322.95     1268.80     44.39 o 
   1   0  16     1409.27     1489.16     49.75 o 
   2   0  16      740.41      697.58     33.32 o 
   3   0  16      545.16      584.76     23.64 o 
   4   0  16      360.35      356.85     19.39 o 
   5   0  16      174.54      169.32     24.44 o 
   6   0  16       82.66       65.53     12.42 o 
   7   0  16      187.02      210.28     27.57 o 
 -18   1  16       77.01       86.26     12.74 o 
 -17   1  16       32.17       44.02     10.66 o 
 -16   1  16      135.83      146.37     14.05 o 
 -15   1  16       25.86       38.96      9.65 o 
 -14   1  16      174.17      175.08     14.37 o 
 -13   1  16       25.32       29.08      7.00 o 
 -12   1  16     1046.30     1054.06     25.69 o 
 -11   1  16       17.87       15.88      5.67 o 
 -10   1  16      551.73      543.02     22.87 o 
  -9   1  16      485.47      474.66     14.96 o 
  -8   1  16     2040.36     2013.06     26.75 o 
  -7   1  16        0.86       -2.63      4.48 o 
  -6   1  16     1730.25     1619.42     20.55 o 
  -5   1  16      355.17      385.64      9.20 o 
  -4   1  16     1936.73     1879.62     28.41 o 
  -3   1  16      131.07      135.34      7.65 o 
  -2   1  16     1910.37     1849.70     33.50 o 
  -1   1  16       31.18       46.61      8.54 o 
   0   1  16      791.18      768.51     23.47 o 
   1   1  16       81.30       63.80      8.84 o 
   2   1  16      978.89      950.42     23.03 o 
   3   1  16       72.92       58.95      8.69 o 
   4   1  16      228.35      244.29     14.45 o 
   5   1  16       14.92        2.44      6.53 o 
   6   1  16      131.80      106.94     11.76 o 
   7   1  16       37.35       29.25      9.75 o 
 -18   2  16       46.11       61.15     11.72 o 
 -17   2  16      227.28      248.11     18.64 o 
 -16   2  16      142.60      144.03     13.85 o 
 -15   2  16      296.63      336.12     16.15 o 
 -14   2  16       94.67       97.36      9.29 o 
 -13   2  16      854.50      877.73     20.08 o 
 -12   2  16       44.35       44.69      6.40 o 
 -11   2  16     1264.71     1268.87     22.94 o 
 -10   2  16       56.44       37.73      5.27 o 
  -9   2  16     1403.04     1399.93     23.51 o 
  -8   2  16      186.65      159.15      8.72 o 
  -7   2  16      861.08      858.32     16.81 o 
  -6   2  16      123.13      105.79      7.22 o 
  -5   2  16      907.51      838.39     37.07 o 
  -4   2  16     1083.21     1051.12     19.33 o 
  -3   2  16      272.89      257.46      9.47 o 
  -2   2  16      177.60      166.19     10.04 o 
  -1   2  16      101.85       87.47      6.05 o 
   0   2  16      904.76      925.89     21.70 o 
   1   2  16       58.74       51.42      7.88 o 
   2   2  16       89.30       84.37      9.16 o 
   3   2  16       53.16       46.52      8.31 o 
   4   2  16      129.53      118.71      9.06 o 
   5   2  16       14.53        3.82      7.36 o 
   6   2  16       16.22        7.78      7.03 o 
 -18   3  16      545.26      603.61     49.98 o 
 -17   3  16      233.30      285.60     19.20 o 
 -16   3  16      577.84      631.41     25.04 o 
 -15   3  16      115.46      136.13     13.60 o 
 -14   3  16     1591.61     1629.23     33.24 o 
 -13   3  16      279.55      301.88     12.34 o 
 -12   3  16     2461.62     2654.99     40.21 o 
 -11   3  16      238.05      247.21     10.01 o 
 -10   3  16     3425.20     3514.85     42.16 o 
  -9   3  16       58.48       52.22      6.14 o 
  -8   3  16     3510.91     3691.87     48.20 o 
  -7   3  16        1.98        7.20      5.94 o 
  -6   3  16     3808.82     4011.27     60.61 o 
  -5   3  16       28.10       39.81      5.88 o 
  -4   3  16     3623.73     3688.89     48.60 o 
  -3   3  16      546.94      540.88     15.75 o 
  -2   3  16     1919.40     1970.30     26.75 o 
  -1   3  16      122.39      117.25      6.81 o 
   0   3  16     1617.42     1699.38     40.57 o 
   1   3  16      771.44      788.72     19.51 o 
   2   3  16      782.65      829.97     18.65 o 
   3   3  16      315.08      309.12     13.06 o 
   4   3  16      522.44      562.60     20.02 o 
   5   3  16      176.75      165.01     12.57 o 
   6   3  16      114.59      132.88     11.95 o 
 -17   4  16      441.69      461.81     23.10 o 
 -16   4  16        0.39        6.84      9.66 o 
 -15   4  16      687.22      654.81     20.87 o 
 -14   4  16       19.58       18.06      7.70 o 
 -13   4  16      669.01      621.51     14.57 o 
 -12   4  16       22.09       18.89      5.50 o 
 -11   4  16     1122.46     1046.79     18.44 o 
 -10   4  16        5.46       -4.32      3.77 o 
  -9   4  16     1120.75     1069.14     24.66 o 
  -8   4  16        8.46        1.88      5.99 o 
  -7   4  16      683.59      649.66     18.19 o 
  -6   4  16       88.03       80.10      8.19 o 
  -5   4  16     2123.37     2033.33     48.66 o 
  -4   4  16        8.76       14.82      5.35 o 
  -3   4  16      737.13      720.53     16.38 o 
  -2   4  16       19.31       12.01      5.41 o 
  -1   4  16     1296.19     1327.45     27.61 o 
   0   4  16       29.93       28.26      5.20 o 
   1   4  16     1015.52     1048.44     19.02 o 
   2   4  16       23.72       20.58      5.61 o 
   3   4  16      486.56      537.74     19.14 o 
   4   4  16      198.83      171.54     12.78 o 
   5   4  16      230.26      248.60     15.82 o 
   6   4  16       26.39       23.30      8.75 o 
 -16   5  16      319.34      296.78     21.99 o 
 -15   5  16      186.96      174.72     11.28 o 
 -14   5  16      469.80      468.98     17.59 o 
 -13   5  16       78.32       75.93      9.17 o 
 -12   5  16      568.62      528.85     13.53 o 
 -11   5  16      108.37      101.41      7.15 o 
 -10   5  16      621.43      597.45     23.16 o 
  -9   5  16       70.73       41.99      7.40 o 
  -8   5  16      209.67      194.68     11.63 o 
  -7   5  16       17.49       10.27      6.37 o 
  -6   5  16      171.29      171.60     11.26 o 
  -5   5  16      119.33       96.31     10.74 o 
  -4   5  16       11.54        8.99      6.43 o 
  -3   5  16       16.95       12.53      5.56 o 
  -2   5  16       18.16       14.54      5.06 o 
  -1   5  16      317.24      308.60     10.84 o 
   0   5  16        2.78       -5.45      5.34 o 
   1   5  16      108.57      107.95      7.45 o 
   2   5  16        0.27        4.29      6.94 o 
   3   5  16       48.80       49.72      9.08 o 
   4   5  16       19.04       19.48      8.69 o 
   5   5  16       43.38       48.46     10.02 o 
 -16   6  16       62.94       78.18      9.47 o 
 -15   6  16      542.24      591.48     15.78 o 
 -14   6  16       99.45      115.03      9.69 o 
 -13   6  16      940.49      978.91     24.42 o 
 -12   6  16      102.01      110.86     11.11 o 
 -11   6  16     1044.86     1128.04     22.96 o 
 -10   6  16      169.04      142.03      9.50 o 
  -9   6  16     1289.36     1291.07     24.65 o 
  -8   6  16       84.05       74.05     10.38 o 
  -7   6  16     1178.98     1206.47     26.86 o 
  -6   6  16       18.57       21.48      7.17 o 
  -5   6  16     1621.36     1625.98     32.62 o 
  -4   6  16        5.13       -9.54      6.36 o 
  -3   6  16     1396.91     1378.26     25.50 o 
  -2   6  16       24.91       23.55      5.53 o 
  -1   6  16     1430.26     1478.95     23.73 o 
   0   6  16      273.71      278.76     12.28 o 
   1   6  16      969.24     1040.10     27.09 o 
   2   6  16      167.95      192.61     13.68 o 
   3   6  16      722.84      782.59     24.09 o 
   4   6  16      184.67      173.51     11.78 o 
 -14   7  16      279.47      231.92     15.05 o 
 -13   7  16       82.70       93.04     11.24 o 
 -12   7  16      596.42      582.77     20.73 o 
 -11   7  16       91.88       87.38     10.67 o 
 -10   7  16      466.16      454.11     15.04 o 
  -9   7  16      136.73      126.00      9.32 o 
  -8   7  16      661.99      624.36     19.78 o 
  -7   7  16      160.20      150.16     11.12 o 
  -6   7  16      684.05      665.71     19.92 o 
  -5   7  16       95.58       95.53      9.67 o 
  -4   7  16      672.20      699.70     17.75 o 
  -3   7  16        0.89       -4.87      5.58 o 
  -2   7  16      703.08      674.62     15.81 o 
  -1   7  16        3.86       -1.77      5.28 o 
   0   7  16      666.75      668.13     21.59 o 
   1   7  16       88.13       93.34     10.96 o 
   2   7  16      431.22      465.52     19.89 o 
   3   7  16      130.91      138.88     12.99 o 
 -13   8  16        3.20       -3.55      8.25 o 
 -12   8  16        8.92       -4.27      7.82 o 
 -11   8  16        0.16       -6.97      7.19 o 
 -10   8  16        9.22        2.39      7.79 o 
  -9   8  16        1.20        2.87      7.38 o 
  -8   8  16        2.28       -4.77      6.90 o 
  -7   8  16       15.59        4.38      7.25 o 
  -6   8  16        0.43       -2.34      7.07 o 
  -5   8  16       43.92       60.23      7.51 o 
  -4   8  16        9.82       11.95      6.45 o 
  -3   8  16      106.41      114.37      9.45 o 
  -2   8  16       19.32       14.07      5.94 o 
  -1   8  16       72.79       79.31     10.35 o 
   0   8  16       11.20       19.70      8.97 o 
   1   8  16       39.82       41.83      9.99 o 
 -10   9  16      583.74      615.22     22.22 o 
  -9   9  16        7.71        2.04      8.10 o 
  -8   9  16      620.78      665.96     37.05 o 
  -7   9  16       29.84       20.56      8.67 o 
  -6   9  16      943.07     1009.11     27.28 o 
  -5   9  16       49.90       49.51     10.32 o 
  -4   9  16      830.80      904.43     22.04 o 
  -3   9  16       47.55       64.06      9.09 o 
  -2   9  16     1113.72     1254.62     27.10 o 
  -1   9  16      133.10      122.36     12.37 o 
 -18   1  17      307.09      323.79     20.38 o 
 -17   1  17      223.34      244.81     18.21 o 
 -16   1  17      790.87      842.15     34.23 o 
 -15   1  17      497.40      557.03     18.20 o 
 -14   1  17     1217.94     1266.06     42.48 o 
 -13   1  17      163.82      211.68     12.60 o 
 -12   1  17     2936.81     3039.04     48.94 o 
 -11   1  17      179.62      201.64     10.31 o 
 -10   1  17     3271.67     3443.69     46.50 o 
  -9   1  17       51.45       61.31      5.77 o 
  -8   1  17     2893.39     2978.37     40.23 o 
  -7   1  17      141.13      144.21      7.58 o 
  -6   1  17     2840.83     2899.97     35.51 o 
  -5   1  17       14.98       17.93      5.05 o 
  -4   1  17     2756.68     2764.36     38.06 o 
  -3   1  17      180.56      191.16     13.22 o 
  -2   1  17      501.54      505.92     19.03 o 
  -1   1  17       51.76       35.45      8.85 o 
   0   1  17     1108.48     1114.22     25.23 o 
   1   1  17       37.48       31.50      7.84 o 
   2   1  17      356.68      335.88     14.99 o 
   3   1  17       15.78        7.82      7.30 o 
   4   1  17      188.62      183.67     11.40 o 
   5   1  17        7.32       -9.80      6.53 o 
 -18   2  17      206.84      249.05     19.56 o 
 -17   2  17      290.65      347.81     20.45 o 
 -16   2  17      214.67      243.49     17.55 o 
 -15   2  17      632.17      662.08     19.96 o 
 -14   2  17      255.86      261.68     16.05 o 
 -13   2  17     1482.85     1516.93     26.72 o 
 -12   2  17      497.65      491.32     14.48 o 
 -11   2  17     1225.27     1248.76     22.89 o 
 -10   2  17      316.62      295.30     11.38 o 
  -9   2  17     2117.70     2102.82     31.62 o 
  -8   2  17      146.75      135.27      8.18 o 
  -7   2  17     1510.13     1575.55     25.81 o 
  -6   2  17      335.09      319.10     15.58 o 
  -5   2  17     1840.73     1792.27     27.85 o 
  -4   2  17        0.44        2.07      4.68 o 
  -3   2  17     1706.94     1824.47     36.82 o 
  -2   2  17        9.92        7.34      4.23 o 
  -1   2  17      695.44      712.13     24.83 o 
   0   2  17        8.22        6.40      6.29 o 
   1   2  17     1159.83     1241.71     30.81 o 
   2   2  17      105.77       94.52      9.70 o 
   3   2  17      507.18      520.00     18.46 o 
   4   2  17       11.88       -7.19      8.09 o 
   5   2  17      175.20      219.90     18.56 o 
 -17   3  17        0.00        0.65     10.75 o 
 -16   3  17       22.93       33.50     10.58 o 
 -15   3  17      120.17      132.69     17.02 o 
 -14   3  17        0.90        1.62      6.09 o 
 -13   3  17      101.82       96.03      8.31 o 
 -12   3  17        0.15       -8.11      5.40 o 
 -11   3  17      353.78      338.12     12.70 o 
 -10   3  17        0.09       -6.05      4.38 o 
  -9   3  17      503.59      475.04     16.00 o 
  -8   3  17        7.68       -7.64      5.86 o 
  -7   3  17      351.72      311.37     12.97 o 
  -6   3  17        0.38       -6.51      4.34 o 
  -5   3  17      502.62      497.37     13.58 o 
  -4   3  17      302.56      259.89     12.45 o 
  -3   3  17        0.17        0.53      4.73 o 
  -2   3  17       15.41       13.06      5.11 o 
  -1   3  17        9.86       12.20      4.70 o 
   0   3  17      258.76      241.25     25.68 o 
   1   3  17        3.99        0.21      9.36 o 
   2   3  17      104.28       87.09     12.74 o 
   3   3  17      146.62      114.97      9.42 o 
   4   3  17        8.78       -1.69      7.47 o 
   5   3  17        1.17      -11.27      7.51 o 
 -17   4  17      151.22      176.05     25.35 o 
 -16   4  17      245.30      260.39     24.05 o 
 -15   4  17      100.80      109.21     11.18 o 
 -14   4  17      166.63      182.77     12.78 o 
 -13   4  17      563.76      602.11     22.78 o 
 -12   4  17      106.97      100.15      7.22 o 
 -11   4  17      703.45      743.68     15.51 o 
 -10   4  17       12.59        5.63      5.57 o 
  -9   4  17     1045.12     1071.85     24.59 o 
  -8   4  17        7.20        6.11      6.21 o 
  -7   4  17     1426.54     1416.38     28.82 o 
  -6   4  17       40.13       41.08      7.18 o 
  -5   4  17     1796.16     1780.21     28.93 o 
  -4   4  17      157.37      169.62      9.54 o 
  -3   4  17     1032.84     1029.10     20.52 o 
  -2   4  17        0.64        7.77      6.55 o 
  -1   4  17     1213.15     1260.89     23.38 o 
   0   4  17      254.45      237.87     11.43 o 
   1   4  17      393.49      377.93     12.25 o 
   2   4  17        2.13       -0.42      6.18 o 
   3   4  17      428.82      437.39     18.13 o 
   4   4  17       22.35        9.91      8.56 o 
 -16   5  17      240.62      239.40     15.17 o 
 -15   5  17      151.46      143.94     12.14 o 
 -14   5  17      237.56      235.70     12.35 o 
 -13   5  17      339.45      367.44     15.45 o 
 -12   5  17      755.59      773.36     21.54 o 
 -11   5  17       72.40       63.51      7.50 o 
 -10   5  17     1066.77     1008.64     21.36 o 
  -9   5  17      354.05      352.76     15.19 o 
  -8   5  17     1303.01     1298.31     27.88 o 
  -7   5  17       68.79       70.18      8.80 o 
  -6   5  17     2798.24     2693.78     46.09 o 
  -5   5  17      143.16      141.31     18.49 o 
  -4   5  17     2335.35     2375.09     36.08 o 
  -3   5  17       11.96       12.55      5.95 o 
  -2   5  17     2166.63     2181.57     34.12 o 
  -1   5  17        8.27       13.25      5.43 o 
   0   5  17     2063.98     2152.69     34.49 o 
   1   5  17       47.71       35.08      7.78 o 
   2   5  17      773.05      805.50     23.62 o 
   3   5  17       16.53       15.42      8.44 o 
   4   5  17      607.57      634.12     22.09 o 
 -15   6  17        0.23       -7.49      6.54 o 
 -14   6  17       16.32       10.39      8.53 o 
 -13   6  17       23.37       11.25      8.12 o 
 -12   6  17       72.55       85.23     10.36 o 
 -11   6  17        6.15       -1.05      6.06 o 
 -10   6  17       19.84       12.90      6.25 o 
  -9   6  17       46.96       34.56      7.90 o 
  -8   6  17      162.00      162.99     13.61 o 
  -7   6  17      128.20       96.51      9.45 o 
  -6   6  17      141.40      131.35     15.43 o 
  -5   6  17      168.38      150.57     11.31 o 
  -4   6  17        1.06       -5.96      6.26 o 
  -3   6  17      238.16      213.78      9.96 o 
  -2   6  17       22.88       13.34      5.51 o 
  -1   6  17      212.14      194.85      9.97 o 
   0   6  17        5.04        3.59      7.70 o 
   1   6  17      185.58      160.85     12.84 o 
   2   6  17       12.76        8.85      8.63 o 
   3   6  17       57.70       51.47     10.23 o 
 -14   7  17      134.05      118.81     12.31 o 
 -13   7  17       17.72       17.33      8.65 o 
 -12   7  17      165.02      150.56     12.65 o 
 -11   7  17      217.06      214.80     14.17 o 
 -10   7  17      366.83      384.08     14.62 o 
  -9   7  17       80.42       84.11      8.72 o 
  -8   7  17      473.35      490.59     18.14 o 
  -7   7  17      153.45      139.82     11.25 o 
  -6   7  17      680.99      698.68     21.05 o 
  -5   7  17       67.55       59.27      9.41 o 
  -4   7  17      796.45      825.31     23.54 o 
  -3   7  17       89.66       87.48      7.51 o 
  -2   7  17      614.78      679.49     16.35 o 
  -1   7  17        1.31        3.83      7.93 o 
   0   7  17      445.13      509.34     20.00 o 
   1   7  17       15.37       14.88      9.26 o 
 -12   8  17       82.57       85.51     11.04 o 
 -11   8  17      715.53      763.41     24.41 o 
 -10   8  17       81.41       83.62     10.84 o 
  -9   8  17     1075.37     1109.99     28.89 o 
  -8   8  17       78.01       78.26     10.30 o 
  -7   8  17     1417.84     1393.76     31.95 o 
  -6   8  17       67.99       58.69      9.93 o 
  -5   8  17     1884.20     1942.30     39.63 o 
  -4   8  17       14.55       27.01      9.13 o 
  -3   8  17     1532.16     1609.79     30.47 o 
  -2   8  17        4.38       13.30      7.67 o 
  -1   8  17     1603.55     1699.35     37.66 o 
  -8   9  17      332.30      323.85     17.39 o 
  -7   9  17        4.97        9.59      8.61 o 
  -6   9  17      346.36      337.65     17.29 o 
  -5   9  17       13.78       15.95      9.00 o 
  -4   9  17      215.45      187.46     12.16 o 
 -17   0  18      327.45      330.90     28.10 o 
 -16   0  18      513.58      484.43     31.54 o 
 -15   0  18      720.13      731.94     36.85 o 
 -14   0  18      553.96      544.02     31.34 o 
 -13   0  18     1251.02     1333.20     34.50 o 
 -12   0  18      262.62      271.23     16.45 o 
 -11   0  18     3018.56     3002.89     59.26 o 
 -10   0  18      699.22      665.77     26.23 o 
  -9   0  18     1592.11     1542.83     44.89 o 
  -8   0  18       45.85       33.76      6.44 o 
  -7   0  18     2620.52     2638.77     42.98 o 
  -6   0  18      396.51      365.09     16.14 o 
  -5   0  18     2463.42     2240.30     66.06 o 
  -4   0  18      147.32      122.71     15.30 o 
  -3   0  18      923.39      889.54     36.33 o 
  -2   0  18      113.52       98.89     14.89 o 
  -1   0  18      908.95      873.45     37.77 o 
   0   0  18       85.13       71.11     14.72 o 
   1   0  18      909.98      871.08     38.96 o 
   2   0  18       21.42       18.59      9.87 o 
   3   0  18      350.87      310.64     23.84 o 
   4   0  18        0.01      -20.94     16.87 o 
 -17   1  18       63.48       64.94      9.77 o 
 -16   1  18        7.88       10.23      7.34 o 
 -15   1  18       51.66       58.10      8.78 o 
 -14   1  18      218.14      212.77     13.27 o 
 -13   1  18      113.82      108.02      9.73 o 
 -12   1  18      203.34      202.42     12.32 o 
 -11   1  18       74.15       67.76      7.09 o 
 -10   1  18      298.09      297.82     16.10 o 
  -9   1  18       32.22       26.18      4.98 o 
  -8   1  18      533.55      489.31     11.80 o 
  -7   1  18      158.92      132.89      8.10 o 
  -6   1  18      315.17      336.73     13.42 o 
  -5   1  18       60.13       55.75      5.92 o 
  -4   1  18      740.68      736.05     23.39 o 
  -3   1  18       35.33       18.16      7.58 o 
  -2   1  18      179.09      187.80     13.64 o 
  -1   1  18       88.51       92.05     10.80 o 
   0   1  18      435.47      456.52     16.87 o 
   1   1  18        1.14       -1.17      6.96 o 
   2   1  18      218.41      226.46     14.56 o 
   3   1  18        0.12      -10.85      7.23 o 
   4   1  18      133.65      117.70     10.19 o 
 -17   2  18      157.94      156.87     15.56 o 
 -16   2  18      158.80      163.60     15.63 o 
 -15   2  18      135.61      143.76     11.35 o 
 -14   2  18       61.32       73.84      9.08 o 
 -13   2  18      476.94      486.25     15.32 o 
 -12   2  18      109.78      108.69      8.44 o 
 -11   2  18      251.90      266.67     11.24 o 
 -10   2  18       40.83       36.23      5.97 o 
  -9   2  18      174.78      177.63      9.51 o 
  -8   2  18        3.49       -6.56      4.37 o 
  -7   2  18       59.21       51.90      7.23 o 
  -6   2  18        0.83        2.07      4.89 o 
  -5   2  18       14.77        9.82      5.67 o 
  -4   2  18       53.92       45.46      5.74 o 
  -3   2  18        0.68       -8.24     11.83 o 
  -2   2  18        3.54       -4.59      5.60 o 
  -1   2  18        1.27       -7.23      6.13 o 
   0   2  18       43.32       27.55      7.62 o 
   1   2  18       49.96       42.61      8.27 o 
   2   2  18        6.99      -10.82      7.21 o 
   3   2  18       33.61       31.32      8.96 o 
   4   2  18       12.93       -4.01     10.80 o 
 -17   3  18      262.80      273.51     19.48 o 
 -16   3  18      212.67      214.60     19.56 o 
 -15   3  18      195.03      246.73     18.21 o 
 -14   3  18      473.48      498.77     15.52 o 
 -13   3  18      492.28      503.47     15.06 o 
 -12   3  18      827.38      854.54     20.02 o 
 -11   3  18      343.53      367.70     12.69 o 
 -10   3  18      995.26     1045.34     24.34 o 
  -9   3  18      425.24      414.63     15.39 o 
  -8   3  18     1440.13     1426.36     28.94 o 
  -7   3  18      292.72      316.85     11.57 o 
  -6   3  18     1267.64     1265.19     22.93 o 
  -5   3  18      325.84      324.56     13.50 o 
  -4   3  18     1902.31     1938.46     30.58 o 
  -3   3  18       65.98       60.31      6.71 o 
  -2   3  18      789.10      812.96     17.86 o 
  -1   3  18      104.23       81.40     11.01 o 
   0   3  18     1114.64     1139.50     26.20 o 
   1   3  18        3.36       -5.04      7.08 o 
   2   3  18      651.31      669.34     21.25 o 
   3   3  18        0.03       -5.26     10.20 o 
   4   3  18      340.20      360.18     25.36 o 
 -16   4  18      226.25      212.96     17.38 o 
 -15   4  18       21.01        9.27      8.25 o 
 -14   4  18      263.23      245.17     14.06 o 
 -13   4  18      107.77       92.68      8.31 o 
 -12   4  18      401.35      401.94     16.36 o 
 -11   4  18      444.62      437.63     14.13 o 
 -10   4  18      488.46      442.83     20.42 o 
  -9   4  18      612.40      563.59     17.88 o 
  -8   4  18      423.30      422.16     15.74 o 
  -7   4  18     1153.49     1143.71     25.98 o 
  -6   4  18      396.54      416.94     17.03 o 
  -5   4  18     1481.73     1428.86     25.37 o 
  -4   4  18      154.13      163.92     18.79 o 
  -3   4  18     1292.93     1293.44     27.45 o 
  -2   4  18        3.48       10.41      5.71 o 
  -1   4  18      724.56      727.06     17.57 o 
   0   4  18       40.88       41.40     10.25 o 
   1   4  18      750.15      775.51     38.00 o 
   2   4  18       69.32       66.68     12.17 o 
   3   4  18      159.50      154.37     12.93 o 
 -15   5  18       34.95       20.77     12.24 o 
 -14   5  18       47.33       34.97     11.40 o 
 -13   5  18       18.00        7.19      7.77 o 
 -12   5  18      104.00       98.21     13.48 o 
 -11   5  18       45.42       36.14      7.08 o 
 -10   5  18       47.61       41.64      7.07 o 
  -9   5  18       23.19       30.03      7.54 o 
  -8   5  18       35.48       22.76      7.26 o 
  -7   5  18        2.52        5.24      6.65 o 
  -6   5  18       41.44       33.60      7.63 o 
  -5   5  18       15.20       28.18      6.33 o 
  -4   5  18        0.28        3.52      5.85 o 
  -3   5  18       49.50       45.37      7.02 o 
  -2   5  18       23.66       14.66      6.42 o 
  -1   5  18        3.99       -1.47      6.14 o 
   0   5  18        2.23       -5.34      7.02 o 
   1   5  18        0.19       -9.43      9.15 o 
   2   5  18       16.77       18.30     10.76 o 
 -14   6  18      460.55      469.81     19.41 o 
 -13   6  18      281.46      300.19     16.43 o 
 -12   6  18      843.95      945.09     26.33 o 
 -11   6  18      440.03      498.50     16.23 o 
 -10   6  18      881.14      911.67     21.37 o 
  -9   6  18      553.59      573.76     19.44 o 
  -8   6  18      805.97      834.03     22.82 o 
  -7   6  18      947.23      951.64     24.52 o 
  -6   6  18      436.44      431.22     17.29 o 
  -5   6  18     1113.48     1076.29     26.56 o 
  -4   6  18      200.50      187.96     11.07 o 
  -3   6  18      869.80      852.08     20.01 o 
  -2   6  18       12.10        5.87      6.38 o 
  -1   6  18      960.35      956.01     21.74 o 
   0   6  18       34.08       28.82      8.81 o 
   1   6  18      482.98      519.58     20.54 o 
 -12   7  18      224.40      270.96     16.14 o 
 -11   7  18      351.19      401.40     18.20 o 
 -10   7  18      477.27      555.04     17.92 o 
  -9   7  18      442.70      472.40     18.47 o 
  -8   7  18      497.38      492.45     18.98 o 
  -7   7  18      386.32      409.91     17.68 o 
  -6   7  18      811.56      894.13     35.74 o 
  -5   7  18      143.87      151.33     12.24 o 
  -4   7  18      779.14      812.75     20.20 o 
  -3   7  18       46.18       62.54      8.34 o 
  -2   7  18      735.79      771.46     17.83 o 
  -1   7  18       16.63       14.83      8.64 o 
 -10   8  18       50.33       69.32     10.88 o 
  -9   8  18        7.64        9.52      9.01 o 
  -8   8  18        0.43       -5.94      7.71 o 
  -7   8  18        7.59        7.28      8.41 o 
  -6   8  18       12.82       -0.71      8.29 o 
  -5   8  18       74.72       70.04     10.66 o 
  -4   8  18       30.82       37.39      9.84 o 
  -3   8  18       29.98       27.53      7.10 o 
 -17   1  19      394.51      424.52     19.91 o 
 -16   1  19       43.06       28.95      8.17 o 
 -15   1  19      438.68      456.52     17.74 o 
 -14   1  19      103.10       88.74      9.38 o 
 -13   1  19      496.73      528.48     17.69 o 
 -12   1  19      249.78      264.34     11.84 o 
 -11   1  19      612.60      600.58     14.07 o 
 -10   1  19       52.79       63.49      6.01 o 
  -9   1  19      437.46      429.57     14.81 o 
  -8   1  19      141.30      135.63     15.16 o 
  -7   1  19      316.16      300.18     10.86 o 
  -6   1  19      242.53      255.90     14.81 o 
  -5   1  19      591.95      561.07     21.07 o 
  -4   1  19      289.76      277.47     15.94 o 
  -3   1  19      220.24      195.39     14.74 o 
  -2   1  19      320.85      304.10     16.91 o 
  -1   1  19      203.54      211.73     13.19 o 
   0   1  19      653.03      634.01     28.85 o 
   1   1  19      152.60      161.20     12.43 o 
   2   1  19      567.35      602.10     23.26 o 
   3   1  19       23.18       19.77     10.13 o 
 -16   2  19      264.67      292.42     23.09 o 
 -15   2  19      158.65      154.37     11.70 o 
 -14   2  19      749.57      795.11     22.07 o 
 -13   2  19      230.47      234.29     11.86 o 
 -12   2  19      607.97      605.12     16.18 o 
 -11   2  19      276.97      305.30     12.07 o 
 -10   2  19      678.10      685.36     17.02 o 
  -9   2  19      320.94      310.28     11.72 o 
  -8   2  19      584.53      620.24     15.35 o 
  -7   2  19      522.19      492.73     13.77 o 
  -6   2  19      463.41      512.18     13.91 o 
  -5   2  19      569.80      565.27     14.57 o 
  -4   2  19      350.37      359.18     17.74 o 
  -3   2  19      870.39      828.94     25.90 o 
  -2   2  19       96.72       89.23     11.36 o 
  -1   2  19      488.15      468.27     20.87 o 
   0   2  19      164.33      162.11     12.78 o 
   1   2  19      919.47      966.15     25.59 o 
   2   2  19        3.30      -12.08      8.06 o 
 -16   3  19        4.45        2.68      8.88 o 
 -15   3  19      113.41      109.54     10.59 o 
 -14   3  19        0.14       -8.80      5.87 o 
 -13   3  19      228.40      222.29     11.53 o 
 -12   3  19        3.95        1.63      6.87 o 
 -11   3  19      250.84      260.03     13.32 o 
 -10   3  19       31.91       32.91      7.39 o 
  -9   3  19      325.44      324.71     14.22 o 
  -8   3  19      105.36      102.43      8.60 o 
  -7   3  19      147.58      147.01      8.95 o 
  -6   3  19       92.62       93.24      6.81 o 
  -5   3  19       16.60       16.84      7.45 o 
  -4   3  19      194.94      187.99     12.63 o 
  -3   3  19        1.28      -11.02      7.35 o 
  -2   3  19       60.35       34.89      9.73 o 
  -1   3  19       49.44       44.68     10.72 o 
   0   3  19        3.65      -13.49      8.99 o 
   1   3  19       10.33        1.12      9.49 o 
   2   3  19       24.21        7.70      8.99 o 
 -15   4  19       53.34       43.43     14.65 o 
 -14   4  19      127.13      122.91     11.30 o 
 -13   4  19      119.71       96.95     10.52 o 
 -12   4  19      374.85      369.86     16.17 o 
 -11   4  19      232.98      230.33     13.35 o 
 -10   4  19      206.02      175.27     11.84 o 
  -9   4  19      256.33      257.13     13.21 o 
  -8   4  19      500.20      483.95     17.08 o 
  -7   4  19      398.47      404.27     13.51 o 
  -6   4  19      312.17      287.58     11.82 o 
  -5   4  19      584.79      584.23     15.90 o 
  -4   4  19      347.32      289.85     18.77 o 
  -3   4  19      390.35      410.65     13.93 o 
  -2   4  19      207.32      204.40     13.00 o 
  -1   4  19      466.81      471.20     21.63 o 
   0   4  19       46.59       35.77     10.97 o 
   1   4  19      518.34      509.03     23.33 o 
 -14   5  19       57.58       54.05     12.54 o 
 -13   5  19      666.67      714.47     21.95 o 
 -12   5  19      354.81      346.07     13.95 o 
 -11   5  19      875.69      870.90     23.64 o 
 -10   5  19      585.02      556.23     18.65 o 
  -9   5  19      589.66      567.88     18.90 o 
  -8   5  19      898.02      863.76     23.25 o 
  -7   5  19      645.74      673.26     20.61 o 
  -6   5  19     1586.79     1585.08     28.27 o 
  -5   5  19      257.32      247.86     12.07 o 
  -4   5  19     1252.48     1248.31     24.50 o 
  -3   5  19       40.01       38.99      7.23 o 
  -2   5  19     1008.23     1043.01     22.29 o 
  -1   5  19       35.74       27.87     10.42 o 
   0   5  19      952.76      989.77     31.59 o 
 -13   6  19       19.24       20.97      9.19 o 
 -12   6  19      102.66      114.30     11.75 o 
 -11   6  19      200.81      233.37     12.63 o 
 -10   6  19       11.48        5.11      7.18 o 
  -9   6  19      122.93       94.63     13.47 o 
  -8   6  19      164.09      149.25     11.81 o 
  -7   6  19      308.09      342.14     16.18 o 
  -6   6  19       21.43       17.49      7.87 o 
  -5   6  19      273.97      234.84     12.53 o 
  -4   6  19       12.32        3.00      6.45 o 
  -3   6  19      201.00      179.74     11.01 o 
  -2   6  19        4.07       -5.91      6.70 o 
  -1   6  19      102.03       76.14     13.09 o 
 -11   7  19      351.73      389.67     18.75 o 
 -10   7  19      101.31       96.40      9.66 o 
  -9   7  19      317.08      303.67     16.06 o 
  -8   7  19      437.83      479.47     18.91 o 
  -7   7  19      110.07       87.69     10.99 o 
  -6   7  19      412.59      410.03     18.41 o 
  -5   7  19      222.81      227.69     12.90 o 
  -4   7  19      556.46      596.57     18.01 o 
  -3   7  19       12.28       14.38      7.56 o 
 -16   0  20      108.15       85.44     12.24 o 
 -15   0  20       31.88       13.90      9.05 o 
 -14   0  20      415.98      467.59     21.95 o 
 -13   0  20       76.54       77.46     11.14 o 
 -12   0  20      446.12      412.39     19.38 o 
 -11   0  20       19.31       21.41      8.31 o 
 -10   0  20      788.07      733.62     24.49 o 
  -9   0  20      141.57      176.82     19.52 o 
  -8   0  20      972.15      876.92     37.75 o 
  -7   0  20      411.81      442.10     27.06 o 
  -6   0  20     1505.05     1361.55     49.47 o 
  -5   0  20      708.63      735.96     35.04 o 
  -4   0  20     1559.53     1524.09     53.44 o 
  -3   0  20      729.17      742.07     36.91 o 
  -2   0  20      637.94      671.23     35.77 o 
  -1   0  20      762.53      786.42     39.42 o 
   0   0  20      853.34      947.70     42.80 o 
   1   0  20     1043.04     1112.67     91.99 o 
 -16   1  20        9.54       -9.89      6.59 o 
 -15   1  20       67.15       58.08      8.93 o 
 -14   1  20       30.85       18.82      6.35 o 
 -13   1  20      197.77      193.37     10.60 o 
 -12   1  20      136.52      120.51      8.73 o 
 -11   1  20      129.50      105.06      7.44 o 
 -10   1  20      128.19       88.23      8.56 o 
  -9   1  20      255.65      249.98     11.23 o 
  -8   1  20      267.91      261.69     10.97 o 
  -7   1  20      313.27      311.64     22.80 o 
  -6   1  20      251.77      238.33     15.79 o 
  -5   1  20      383.03      360.03     20.41 o 
  -4   1  20      285.04      260.30     16.94 o 
  -3   1  20      170.92      172.88     26.57 o 
  -2   1  20      201.80      180.79     14.97 o 
  -1   1  20      252.26      281.27     22.26 o 
   0   1  20      162.88      139.29     12.02 o 
   1   1  20       68.61       66.75     10.57 o 
 -15   2  20        7.90       11.64      7.15 o 
 -14   2  20       10.05       10.31      7.14 o 
 -13   2  20        0.02       -1.35      6.26 o 
 -12   2  20      110.93      112.93     11.56 o 
 -11   2  20        0.83       -3.14      5.55 o 
 -10   2  20       63.44       62.53      7.26 o 
  -9   2  20       18.43       20.99      5.78 o 
  -8   2  20      148.35      136.82      8.15 o 
  -7   2  20       20.00       11.18      5.46 o 
  -6   2  20      353.04      383.13     21.12 o 
  -5   2  20        0.79       -5.02      7.82 o 
  -4   2  20      357.14      347.74     18.54 o 
  -3   2  20       79.96       56.88     10.85 o 
  -2   2  20      332.41      357.82     20.12 o 
  -1   2  20      132.65       89.67     12.57 o 
   0   2  20      219.60      227.50     18.23 o 
   1   2  20      142.68      109.20     11.97 o 
 -15   3  20      535.04      584.70     19.71 o 
 -14   3  20       36.93       41.00      9.00 o 
 -13   3  20      708.83      725.63     23.46 o 
 -12   3  20       33.81       35.43      8.14 o 
 -11   3  20      872.46      890.30     23.52 o 
 -10   3  20      167.98      179.78     10.91 o 
  -9   3  20      996.39     1009.81     21.28 o 
  -8   3  20      215.04      229.91     11.20 o 
  -7   3  20     1033.62     1055.07     21.57 o 
  -6   3  20      631.85      659.06     16.94 o 
  -5   3  20      945.92      981.24     20.81 o 
  -4   3  20      657.87      652.68     24.49 o 
  -3   3  20      653.37      640.53     31.92 o 
  -2   3  20      741.05      743.59     26.17 o 
  -1   3  20      340.47      367.74     20.54 o 
   0   3  20      762.16      784.67     30.20 o 
 -14   4  20      410.14      409.68     17.96 o 
 -13   4  20       88.34       85.26     10.26 o 
 -12   4  20      496.40      486.46     18.46 o 
 -11   4  20      257.36      262.27     14.59 o 
 -10   4  20      410.51      392.54     20.27 o 
  -9   4  20      383.69      387.06     16.00 o 
  -8   4  20      362.35      346.75     13.17 o 
  -7   4  20      647.45      673.89     17.59 o 
  -6   4  20      167.34      166.19     10.13 o 
  -5   4  20      549.27      546.47     16.72 o 
  -4   4  20       57.79       55.76      8.73 o 
  -3   4  20      553.86      559.38     23.22 o 
  -2   4  20       15.95        8.96     10.15 o 
  -1   4  20      173.38      160.80     15.49 o 
   0   4  20       21.74       10.06     10.90 o 
 -13   5  20       61.13       49.05      9.79 o 
 -12   5  20       16.25       15.46      9.90 o 
 -11   5  20       41.97       37.57      8.68 o 
 -10   5  20       41.94       32.94      8.18 o 
  -9   5  20       60.63       62.87      9.26 o 
  -8   5  20        1.24       -3.54      7.18 o 
  -7   5  20       39.89       40.19      7.33 o 
  -6   5  20        0.14        4.95      6.35 o 
  -5   5  20       70.89       84.06      8.71 o 
  -4   5  20       32.05       25.10      7.32 o 
  -3   5  20       69.87       77.02      8.79 o 
  -2   5  20       24.87       14.31     10.50 o 
 -11   6  20      153.68      198.82     12.05 o 
 -10   6  20      749.94      799.32     20.57 o 
  -9   6  20      402.68      477.74     18.73 o 
  -8   6  20      676.85      674.00     21.50 o 
  -7   6  20      676.12      749.57     23.07 o 
  -6   6  20      551.09      597.34     17.64 o 
  -5   6  20      789.12      823.88     20.65 o 
  -4   6  20      249.98      239.26     15.07 o 
 -14   1  21        9.96       10.98      6.56 o 
 -13   1  21      698.75      773.18     19.36 o 
 -12   1  21       20.96       23.29      7.30 o 
 -11   1  21      839.60      854.86     19.97 o 
 -10   1  21       17.27        8.28      7.34 o 
  -9   1  21     1288.09     1346.88     35.60 o 
  -8   1  21        5.95       12.24     11.01 o 
  -7   1  21     1627.48     1590.40     39.54 o 
  -6   1  21       96.11       74.45     11.25 o 
  -5   1  21     1518.38     1480.48     38.12 o 
  -4   1  21      148.21      143.94     14.16 o 
  -3   1  21      914.05      895.68     29.17 o 
  -2   1  21      345.29      293.23     19.12 o 
  -1   1  21      485.91      495.63     23.17 o 
 -14   2  21      788.51      878.58     29.69 o 
 -13   2  21        1.85        9.62      7.22 o 
 -12   2  21      964.64     1001.68     22.21 o 
 -11   2  21        1.89       11.33      6.38 o 
 -10   2  21     1009.40     1078.99     22.69 o 
  -9   2  21       15.48        8.75      7.12 o 
  -8   2  21     1216.71     1259.49     28.16 o 
  -7   2  21      152.33      127.21     13.13 o 
  -6   2  21     1112.62     1119.09     32.63 o 
  -5   2  21      145.62      120.67     13.15 o 
  -4   2  21      772.40      782.58     27.07 o 
  -3   2  21      334.52      315.42     19.12 o 
  -2   2  21      554.20      568.22     37.33 o 
  -1   2  21      271.00      244.64     39.75 o 
 -13   3  21       43.02       37.03      9.29 o 
 -12   3  21       22.31       19.41      8.06 o 
 -11   3  21        3.82        1.53      6.38 o 
 -10   3  21       68.21       63.10      7.98 o 
  -9   3  21        7.27        3.81      7.21 o 
  -8   3  21       26.23       16.61      6.36 o 
  -7   3  21       31.76       12.04      7.69 o 
  -6   3  21       77.01       83.91     11.99 o 
  -5   3  21       41.99       35.10     11.27 o 
  -4   3  21       27.72       10.89     10.24 o 
  -3   3  21       12.58        8.65     10.52 o 
  -2   3  21        3.38       -8.52      9.53 o 
 -12   4  21      425.44      462.01     25.33 o 
 -11   4  21       23.94       23.68      8.11 o 
 -10   4  21      659.17      674.50     18.34 o 
  -9   4  21       72.45       80.12      8.52 o 
  -8   4  21      834.86      869.13     20.58 o 
  -7   4  21      123.44      110.04      9.25 o 
  -6   4  21     1021.45     1053.61     22.74 o 
  -5   4  21      322.54      374.78     23.43 o 
  -4   4  21      821.19      845.57     28.79 o 
  -3   4  21      171.37      155.80     15.30 o 
 -11   5  21      835.40      890.38     32.70 o 
 -10   5  21      288.13      329.48     16.47 o 
  -9   5  21      751.89      783.99     20.25 o 
  -8   5  21      329.46      344.43     14.41 o 
  -7   5  21      942.59      955.95     22.05 o 
  -6   5  21      431.42      461.44     16.21 o 
  -5   5  21      594.67      656.95     19.88 o 
 -13   0  22      205.68      277.74     18.85 o 
 -12   0  22     1279.01     1316.28     52.18 o 
 -11   0  22       16.35       18.88     13.79 o 
 -10   0  22     1404.40     1367.66     52.28 o 
  -9   0  22       55.62       49.84     15.35 o 
  -8   0  22     2274.39     2300.18     72.81 o 
  -7   0  22      103.72      138.99     19.65 o 
  -6   0  22     1905.17     1871.21     63.89 o 
  -5   0  22      120.03      155.91     20.82 o 
  -4   0  22     1506.02     1566.39     58.65 o 
  -3   0  22      317.32      348.39     29.16 o 
 -13   1  22      300.54      325.93     16.59 o 
 -12   1  22        0.89       16.99      7.80 o 
 -11   1  22      247.87      199.89     27.08 o 
 -10   1  22        0.01       -5.51      9.95 o 
  -9   1  22      302.02      279.68     18.52 o 
  -8   1  22       32.29       31.56     10.41 o 
  -7   1  22      537.86      493.36     22.42 o 
  -6   1  22       16.13       12.16      9.94 o 
  -5   1  22      258.44      236.53     17.97 o 
  -4   1  22       58.04       58.98     12.30 o 
  -3   1  22      369.10      370.74     21.79 o 
 -12   2  22      255.20      249.17     13.14 o 
 -11   2  22      241.72      266.21     14.62 o 
 -10   2  22      308.49      307.41     15.81 o 
  -9   2  22        5.50        1.56      9.00 o 
  -8   2  22      375.34      364.22     20.60 o 
  -7   2  22       10.30        4.69      9.52 o 
  -6   2  22      404.14      354.70     20.61 o 
  -5   2  22       24.26        5.98      9.89 o 
  -4   2  22      146.33      115.92     14.14 o 
 -11   3  22     1021.75     1084.73     23.99 o 
 -10   3  22       31.31       45.75      7.88 o 
  -9   3  22     1521.37     1659.24     30.01 o 
  -8   3  22        0.47        4.42      9.90 o 
  -7   3  22     1387.70     1412.83     38.37 o 
  -6   3  22       28.13       31.59     12.35 o 
  -5   3  22     1299.89     1368.76     38.29 o 
  -9   4  22       27.00       20.36      7.46 o 
  -8   4  22      309.80      328.38     14.23 o 
  -7   4  22        2.83      -14.65      9.91 o 
  -9   1  23     1092.01     1225.12     36.05 o 
  -8   1  23        0.16       13.16     10.21 o 
                                                 
